# Supplementary material for: Establishment of non-small-cell lung cancer risk prediction model based on prognosis-associated ADME genes
Source: Biosci Rep. 2021 Oct 14;41(10):BSR20211433. doi: 10.1042/BSR20211433 (PMC8527211; doi:10.1042/BSR20211433)
Supplement: Supplementary Materials S1-S3 [file BSR-2021-1433_supp.zip]

Archive with 3 entries (3 files):
- BSR-2021-1433_suppS1.docx
- BSR-2021-1433_suppS2.txt
- BSR-2021-1433_suppS3.txt
