# Supplementary material for: Establishment of non-small-cell lung cancer risk prediction model based on prognosis-associated ADME genes
Source: Biosci Rep. 2021 Oct 14;41(10):BSR20211433. doi: 10.1042/BSR20211433 (PMC8527211; doi:10.1042/BSR20211433)
Supplement: Supplementary Materials S1-S3 [file BSR-2021-1433_supp.zip › BSR-2021-1433_suppS2.txt]

Supplementary material 2. Clinical information in GEO database (GEO30219)

!Sample_title	"Lung cancer ADK1"	"Lung cancer ADK2"	"Lung cancer ADK3"	"Lung Squamous Cell Carcinoma1"	"Lung cancer ADK4"	"Lung cancer ADK5"	"Lung Squamous Cell Carcinoma2"	"Non tumoral lung3"	"Lung Squamous Cell Carcinoma3"	"Lung Squamous Cell Carcinoma4"	"Lung Squamous Cell Carcinoma5"	"Lung cancer ADK6"	"Lung Squamous Cell Carcinoma6"	"Lung Squamous Cell Carcinoma7"	"Lung Squamous Cell Carcinoma8"	"Lung cancer ADK7"	"Lung cancer Large Cell Carcinoma1"	"Non tumoral lung4"	"Lung cancer ADK8"	"Lung Squamous Cell Carcinoma9"	"Lung cancer_Other2"	"Lung Squamous Cell Carcinoma10"	"Lung cancer ADK9"	"Lung Squamous Cell Carcinoma11"	"Lung cancer ADK10"	"Lung cancer ADK11"	"Lung cancer ADK12"	"Lung cancer ADK13"	"Lung cancer ADK14"	"Lung cancer ADK15"	"Lung Squamous Cell Carcinoma13"	"Lung cancer ADK16"	"Lung cancer ADK17"	"Lung cancer ADK18"	"Lung Squamous Cell Carcinoma14"	"Lung cancer ADK19"	"Lung cancer ADK20"	"Lung cancer ADK21"	"Lung cancer ADK22"	"Lung Squamous Cell Carcinoma15"	"Lung cancer ADK23"	"Lung Squamous Cell Carcinoma16"	"Lung cancer_Other3"	"Lung Squamous Cell Carcinoma17"	"Lung Squamous Cell Carcinoma18"	"Lung Squamous Cell Carcinoma19"	"Lung cancer ADK24"	"Lung cancer ADK25"	"Lung cancer ADK26"	"Lung cancer ADK27"	"Lung cancer ADK28"	"Lung Squamous Cell Carcinoma20"	"Lung Squamous Cell Carcinoma21"	"Non tumoral lung5"	"Lung cancer ADK29"	"Lung Squamous Cell Carcinoma22"	"Lung Squamous Cell Carcinoma23"	"Lung cancer ADK30"	"Lung Squamous Cell Carcinoma24"	"Lung cancer ADK31"	"Lung Squamous Cell Carcinoma25"	"Lung cancer ADK33"	"Lung Squamous Cell Carcinoma26"	"Non tumoral lung6"	"Lung Squamous Cell Carcinoma27"	"Lung Squamous Cell Carcinoma28"	"Lung cancer ADK34"	"Lung cancer ADK35"	"Lung cancer ADK36"	"Lung cancer ADK37"	"Lung cancer ADK38"	"Lung cancer ADK39"	"Lung cancer ADK40"	"Lung cancer ADK41"	"Non tumoral lung7"	"Lung cancer ADK42"	"Lung cancer ADK43"	"Lung Squamous Cell Carcinoma29"	"Lung Squamous Cell Carcinoma30"	"Lung cancer ADK44"	"Lung cancer ADK45"	"Lung Squamous Cell Carcinoma31"	"Lung cancer ADK46"	"Lung cancer ADK47"	"Lung cancer ADK48"	"Lung cancer ADK49"	"Lung Squamous Cell Carcinoma32"	"Lung cancer ADK50"	"Lung cancer ADK51"	"Lung cancer_Other4"	"Lung Squamous Cell Carcinoma33"	"Lung cancer ADK52"	"Lung cancer ADK53"	"Lung Squamous Cell Carcinoma34"	"Lung cancer Large Cell Carcinoma2"	"Lung cancer ADK54"	"Lung Squamous Cell Carcinoma35"	"Lung cancer ADK55"	"Non tumoral lung8"	"Lung Squamous Cell Carcinoma36"	"Lung Squamous Cell Carcinoma37"	"Lung Squamous Cell Carcinoma38"	"Lung cancer ADK56"	"Non tumoral lung9"	"Lung Squamous Cell Carcinoma39"	"Lung cancer Large Cell Carcinoma3"	"Lung cancer ADK57"	"Lung cancer ADK58"	"Lung Squamous Cell Carcinoma40"	"Lung cancer ADK59"	"Lung Squamous Cell Carcinoma41"	"Lung cancer ADK60"	"Lung cancer ADK61"	"Non tumoral lung10"	"Lung cancer ADK62"	"Lung cancer ADK63"	"Lung cancer ADK64"	"Lung Squamous Cell Carcinoma42"	"Lung cancer ADK65"	"Lung cancer_Other5"	"Lung cancer ADK66"	"Non tumoral lung11"	"Lung Squamous Cell Carcinoma43"	"Lung cancer ADK67"	"Lung cancer ADK68"	"Lung cancer ADK69"	"Lung cancer ADK70"	"Lung Squamous Cell Carcinoma44"	"Lung Squamous Cell Carcinoma45"	"Non tumoral lung12"	"Lung cancer ADK71"	"Lung cancer ADK86"	"Lung cancer ADK72"	"Lung cancer ADK73"	"Lung cancer ADK74"	"Lung Squamous Cell Carcinoma46"	"Lung Squamous Cell Carcinoma61"	"Lung Squamous Cell Carcinoma47"	"Lung Squamous Cell Carcinoma49"	"Lung cancer Basaloid43"	"Lung cancer Large Cell Neuroendocrine43"	"Lung cancer Large Cell Neuroendocrine1"	"Lung cancer Large Cell Neuroendocrine44"	"Lung cancer Large Cell Neuroendocrine45"	"Lung cancer Large Cell Neuroendocrine46"	"Lung cancer Large Cell Neuroendocrine2"	"Lung cancer Large Cell Neuroendocrine47"	"Lung cancer Large Cell Neuroendocrine48"	"Lung cancer Large Cell Neuroendocrine49"	"Small Cell Lung Carcinoma25"	"Lung cancer Large Cell Neuroendocrine52"	"Lung cancer Large Cell Neuroendocrine53"	"Lung cancer Large Cell Neuroendocrine54"	"Small Cell Lung Carcinoma4"	"Lung cancer Large Cell Neuroendocrine55"	"Small Cell Lung Carcinoma6"	"Lung cancer Large Cell Neuroendocrine41"	"Lung cancer Large Cell Neuroendocrine50"	"Small Cell Lung Carcinoma7"	"Small Cell Lung Carcinoma8"	"Lung cancer Carcinoid1"	"Lung cancer Carcinoid2"	"Lung cancer Carcinoid3"	"Lung cancer Carcinoid4"	"Lung cancer Carcinoid5"	"Lung cancer Carcinoid6"	"Lung cancer Carcinoid7"	"Lung cancer Carcinoid8"	"Lung cancer Carcinoid9"	"Lung cancer Large Cell Neuroendocrine42"	"Non tumoral lung1"	"Non tumoral lung13"	"Non tumoral lung2"	"Non tumoral lung14"	"Lung cancer ADK77"	"Lung cancer ADK78"	"Lung cancer ADK79"	"Lung cancer ADK80"	"Small Cell Lung Carcinoma10"	"Small Cell Lung Carcinoma11"	"Small Cell Lung Carcinoma12"	"Small Cell Lung Carcinoma13"	"Small Cell Lung Carcinoma24"	"Small Cell Lung Carcinoma14"	"Small Cell Lung Carcinoma23"	"Small Cell Lung Carcinoma15"	"Small Cell Lung Carcinoma9"	"Small Cell Lung Carcinoma16"	"Small Cell Lung Carcinoma17"	"Small Cell Lung Carcinoma18"	"Small Cell Lung Carcinoma19"	"Small Cell Lung Carcinoma20"	"Small Cell Lung Carcinoma21"	"Lung cancer Carcinoid10"	"Lung cancer Carcinoid11"	"Lung cancer Carcinoid12"	"Lung cancer Carcinoid13"	"Lung cancer Carcinoid22"	"Lung cancer ADK81"	"Small Cell Lung Carcinoma22"	"Lung cancer Carcinoid14"	"Lung cancer Carcinoid15"	"Lung cancer Carcinoid16"	"Lung cancer Carcinoid17"	"Lung cancer Carcinoid18"	"Lung cancer ADK87"	"Lung cancer Carcinoid19"	"Lung cancer Carcinoid20"	"Lung cancer Carcinoid21"	"Lung cancer Carcinoid23"	"Lung cancer ADK82"	"Lung cancer ADK83"	"Lung cancer ADK84"	"Lung cancer ADK85"	"Lung Squamous Cell Carcinoma53"	"Lung Squamous Cell Carcinoma54"	"Lung Squamous Cell Carcinoma55"	"Lung Squamous Cell Carcinoma56"	"Lung Squamous Cell Carcinoma57"	"Lung Squamous Cell Carcinoma58"	"Lung Squamous Cell Carcinoma59"	"Lung Squamous Cell Carcinoma62"	"Lung Squamous Cell Carcinoma60"	"Lung cancer Basaloid3"	"Lung cancer Basaloid4"	"Lung cancer Basaloid6"	"Lung cancer Basaloid7"	"Lung cancer Large Cell Neuroendocrine51"	"Lung cancer Large Cell Neuroendocrine6"	"Lung cancer Large Cell Neuroendocrine7"	"Lung cancer Large Cell Neuroendocrine8"	"Lung cancer Large Cell Neuroendocrine9"	"Lung cancer Basaloid8"	"Lung cancer Basaloid9"	"Lung cancer Basaloid10"	"Lung cancer Basaloid11"	"Lung cancer Basaloid12"	"Lung cancer Basaloid13"	"Lung cancer Basaloid14"	"Lung cancer Basaloid15"	"Lung cancer Basaloid16"	"Lung cancer Basaloid17"	"Lung cancer Basaloid18"	"Lung Squamous Cell Carcinoma63"	"Lung cancer Basaloid20"	"Lung cancer Basaloid21"	"Lung cancer Basaloid22"	"Lung cancer Basaloid23"	"Lung cancer Basaloid24"	"Lung cancer Basaloid25"	"Lung cancer Basaloid26"	"Lung cancer Basaloid27"	"Lung cancer Basaloid28"	"Lung cancer Basaloid30"	"Lung cancer Basaloid31"	"Lung cancer Basaloid32"	"Lung cancer Basaloid33"	"Lung cancer Basaloid34"	"Lung cancer Basaloid35"	"Lung cancer Basaloid36"	"Lung cancer Basaloid37"	"Lung cancer Basaloid38"	"Lung cancer Basaloid39"	"Lung cancer Basaloid40"	"Lung cancer Basaloid41"	"Lung cancer Basaloid42"	"Lung cancer Large Cell \Sample_geo_accession	"GSM748053"	"GSM748054"	"GSM748055"	"GSM748056"	"GSM748057"	"GSM748058"	"GSM748059"	"GSM748060"	"GSM748061"	"GSM748062"	"GSM748063"	"GSM748064"	"GSM748065"	"GSM748066"	"GSM748067"	"GSM748068"	"GSM748069"	"GSM748070"	"GSM748071"	"GSM748072"	"GSM748073"	"GSM748074"	"GSM748075"	"GSM748076"	"GSM748077"	"GSM748078"	"GSM748079"	"GSM748080"	"GSM748081"	"GSM748083"	"GSM748084"	"GSM748085"	"GSM748086"	"GSM748087"	"GSM748088"	"GSM748089"	"GSM748090"	"GSM748091"	"GSM748092"	"GSM748093"	"GSM748094"	"GSM748095"	"GSM748096"	"GSM748097"	"GSM748098"	"GSM748099"	"GSM748100"	"GSM748101"	"GSM748102"	"GSM748103"	"GSM748104"	"GSM748105"	"GSM748106"	"GSM748107"	"GSM748108"	"GSM748109"	"GSM748110"	"GSM748111"	"GSM748112"	"GSM748113"	"GSM748115"	"GSM748116"	"GSM748117"	"GSM748118"	"GSM748119"	"GSM748120"	"GSM748121"	"GSM748122"	"GSM748123"	"GSM748124"	"GSM748125"	"GSM748126"	"GSM748127"	"GSM748128"	"GSM748129"	"GSM748130"	"GSM748131"	"GSM748132"	"GSM748133"	"GSM748134"	"GSM748135"	"GSM748136"	"GSM748137"	"GSM748138"	"GSM748139"	"GSM748140"	"GSM748141"	"GSM748142"	"GSM748143"	"GSM748144"	"GSM748145"	"GSM748146"	"GSM748147"	"GSM748148"	"GSM748149"	"GSM748150"	"GSM748151"	"GSM748152"	"GSM748153"	"GSM748154"	"GSM748155"	"GSM748156"	"GSM748157"	"GSM748158"	"GSM748159"	"GSM748160"	"GSM748161"	"GSM748162"	"GSM748163"	"GSM748164"	"GSM748165"	"GSM748166"	"GSM748167"	"GSM748168"	"GSM748169"	"GSM748170"	"GSM748171"	"GSM748172"	"GSM748173"	"GSM748174"	"GSM748175"	"GSM748176"	"GSM748177"	"GSM748178"	"GSM748179"	"GSM748180"	"GSM748181"	"GSM748182"	"GSM748183"	"GSM748184"	"GSM748185"	"GSM748186"	"GSM748187"	"GSM748188"	"GSM748189"	"GSM748191"	"GSM748192"	"GSM748193"	"GSM748195"	"GSM748196"	"GSM748197"	"GSM748198"	"GSM748199"	"GSM748200"	"GSM748201"	"GSM748202"	"GSM748203"	"GSM748206"	"GSM748207"	"GSM748209"	"GSM748210"	"GSM748211"	"GSM748212"	"GSM748213"	"GSM748214"	"GSM748215"	"GSM748216"	"GSM748217"	"GSM748218"	"GSM748219"	"GSM748220"	"GSM748221"	"GSM748222"	"GSM748223"	"GSM748224"	"GSM748225"	"GSM748226"	"GSM748227"	"GSM748228"	"GSM748229"	"GSM748232"	"GSM748233"	"GSM748234"	"GSM748235"	"GSM748239"	"GSM748240"	"GSM748242"	"GSM748243"	"GSM748244"	"GSM748245"	"GSM748246"	"GSM748247"	"GSM748248"	"GSM748249"	"GSM748250"	"GSM748251"	"GSM748252"	"GSM748253"	"GSM748254"	"GSM748255"	"GSM748256"	"GSM748257"	"GSM748258"	"GSM748259"	"GSM748260"	"GSM748261"	"GSM748262"	"GSM748263"	"GSM748264"	"GSM748265"	"GSM748266"	"GSM748267"	"GSM748268"	"GSM748269"	"GSM748270"	"GSM748271"	"GSM748272"	"GSM748273"	"GSM748274"	"GSM748275"	"GSM748276"	"GSM748277"	"GSM748278"	"GSM748279"	"GSM748280"	"GSM748281"	"GSM748282"	"GSM748283"	"GSM748284"	"GSM748285"	"GSM748286"	"GSM748287"	"GSM748288"	"GSM748291"	"GSM748292"	"GSM748294"	"GSM748295"	"GSM748296"	"GSM748297"	"GSM748298"	"GSM748299"	"GSM748300"	"GSM748301"	"GSM748302"	"GSM748303"	"GSM748304"	"GSM748305"	"GSM748306"	"GSM748307"	"GSM748308"	"GSM748309"	"GSM748310"	"GSM748311"	"GSM748312"	"GSM748313"	"GSM748314"	"GSM748315"	"GSM748316"	"GSM748317"	"GSM748318"	"GSM748319"	"GSM748320"	"GSM748321"	"GSM748323"	"GSM748324"	"GSM748325"	"GSM748326"	"GSM748327"	"GSM748328"	"GSM748329"	"GSM748330"	"GSM748331"	"GSM748332"	"GSM748333"	"GSM748334"	"GSM748335"	"GSM748336"	"GSM748337"	"GSM748338"	"GSM748339"	"GSM748341"	"GSM748342"	"GSM748343"	"GSM748344"	"GSM748345"	"GSM748346"	"GSM748347"	"GSM748348"	"GSM748349"	"GSM748350"	"GSM748351"	"GSM748352"	"GSM748353"	"GSM748354"	"GSM748355"	"GSM748356"	"GSM748357"	"GSM748358"	"GSM748359"	"GSM748360"	"GSM748361"	"GSM748362"	"GSM748363"	"GSM748364"	"GSM748365"	"GSM748366"	"GSM1465989"	"GSM1465990"	"GSM1465991"	"GSM1465992"	"GSM1465993"	"GSM1465994"	"GSM1465995"	"GSM1465996"	"GSM1465997"	"GSM1465998"	"GSM1465999"

!Sample_channel_count	"1"	"1"	"1"	"1"	"1"	"1"	"1"	"1"	"1"	"1"	"1"	"1"	"1"	"1"	"1"	"1"	"1"	"1"	"1"	"1"	"1"	"1"	"1"	"1"	"1"	"1"	"1"	"1"	"1"	"1"	"1"	"1"	"1"	"1"	"1"	"1"	"1"	"1"	"1"	"1"	"1"	"1"	"1"	"1"	"1"	"1"	"1"	"1"	"1"	"1"	"1"	"1"	"1"	"1"	"1"	"1"	"1"	"1"	"1"	"1"	"1"	"1"	"1"	"1"	"1"	"1"	"1"	"1"	"1"	"1"	"1"	"1"	"1"	"1"	"1"	"1"	"1"	"1"	"1"	"1"	"1"	"1"	"1"	"1"	"1"	"1"	"1"	"1"	"1"	"1"	"1"	"1"	"1"	"1"	"1"	"1"	"1"	"1"	"1"	"1"	"1"	"1"	"1"	"1"	"1"	"1"	"1"	"1"	"1"	"1"	"1"	"1"	"1"	"1"	"1"	"1"	"1"	"1"	"1"	"1"	"1"	"1"	"1"	"1"	"1"	"1"	"1"	"1"	"1"	"1"	"1"	"1"	"1"	"1"	"1"	"1"	"1"	"1"	"1"	"1"	"1"	"1"	"1"	"1"	"1"	"1"	"1"	"1"	"1"	"1"	"1"	"1"	"1"	"1"	"1"	"1"	"1"	"1"	"1"	"1"	"1"	"1"	"1"	"1"	"1"	"1"	"1"	"1"	"1"	"1"	"1"	"1"	"1"	"1"	"1"	"1"	"1"	"1"	"1"	"1"	"1"	"1"	"1"	"1"	"1"	"1"	"1"	"1"	"1"	"1"	"1"	"1"	"1"	"1"	"1"	"1"	"1"	"1"	"1"	"1"	"1"	"1"	"1"	"1"	"1"	"1"	"1"	"1"	"1"	"1"	"1"	"1"	"1"	"1"	"1"	"1"	"1"	"1"	"1"	"1"	"1"	"1"	"1"	"1"	"1"	"1"	"1"	"1"	"1"	"1"	"1"	"1"	"1"	"1"	"1"	"1"	"1"	"1"	"1"	"1"	"1"	"1"	"1"	"1"	"1"	"1"	"1"	"1"	"1"	"1"	"1"	"1"	"1"	"1"	"1"	"1"	"1"	"1"	"1"	"1"	"1"	"1"	"1"	"1"	"1"	"1"	"1"	"1"	"1"	"1"	"1"	"1"	"1"	"1"	"1"	"1"	"1"	"1"	"1"	"1"	"1"	"1"	"1"	"1"	"1"	"1"	"1"	"1"	"1"	"1"	"1"	"1"	"1"	"1"	"1"	"1"	"1"	"1"	"1"	"1"	"1"	"1"	"1"	"1"	"1"	"1"	"1"
!Sample_source_name_ch1	"Lung Tumour"	"Lung Tumour"	"Lung Tumour"	"Lung Tumour"	"Lung Tumour"	"Lung Tumour"	"Lung Tumour"	"Non Tumoral Lung"	"Lung Tumour"	"Lung Tumour"	"Lung Tumour"	"Lung Tumour"	"Lung Tumour"	"Lung Tumour"	"Lung Tumour"	"Lung Tumour"	"Lung Tumour"	"Non Tumoral Lung"	"Lung Tumour"	"Lung Tumour"	"Lung Tumour"	"Lung Tumour"	"Lung Tumour"	"Lung Tumour"	"Lung Tumour"	"Lung Tumour"	"Lung Tumour"	"Lung Tumour"	"Lung Tumour"	"Lung Tumour"	"Lung Tumour"	"Lung Tumour"	"Lung Tumour"	"Lung Tumour"	"Lung Tumour"	"Lung Tumour"	"Lung Tumour"	"Lung Tumour"	"Lung Tumour"	"Lung Tumour"	"Lung Tumour"	"Lung Tumour"	"Lung Tumour"	"Lung Tumour"	"Lung Tumour"	"Lung Tumour"	"Lung Tumour"	"Lung Tumour"	"Lung Tumour"	"Lung Tumour"	"Lung Tumour"	"Lung Tumour"	"Lung Tumour"	"Non Tumoral Lung"	"Lung Tumour"	"Lung Tumour"	"Lung Tumour"	"Lung Tumour"	"Lung Tumour"	"Lung Tumour"	"Lung Tumour"	"Lung Tumour"	"Lung Tumour"	"Non Tumoral Lung"	"Lung Tumour"	"Lung Tumour"	"Lung Tumour"	"Lung Tumour"	"Lung Tumour"	"Lung Tumour"	"Lung Tumour"	"Lung Tumour"	"Lung Tumour"	"Lung Tumour"	"Non Tumoral Lung"	"Lung Tumour"	"Lung Tumour"	"Lung Tumour"	"Lung Tumour"	"Lung Tumour"	"Lung Tumour"	"Lung Tumour"	"Lung Tumour"	"Lung Tumour"	"Lung Tumour"	"Lung Tumour"	"Lung Tumour"	"Lung Tumour"	"Lung Tumour"	"Lung Tumour"	"Lung Tumour"	"Lung Tumour"	"Lung Tumour"	"Lung Tumour"	"Lung Tumour"	"Lung Tumour"	"Lung Tumour"	"Lung Tumour"	"Non Tumoral Lung"	"Lung Tumour"	"Lung Tumour"	"Lung Tumour"	"Lung Tumour"	"Non Tumoral Lung"	"Lung Tumour"	"Lung Tumour"	"Lung Tumour"	"Lung Tumour"	"Lung Tumour"	"Lung Tumour"	"Lung Tumour"	"Lung Tumour"	"Lung Tumour"	"Non Tumoral Lung"	"Lung Tumour"	"Lung Tumour"	"Lung Tumour"	"Lung Tumour"	"Lung Tumour"	"Lung Tumour"	"Lung Tumour"	"Non Tumoral Lung"	"Lung Tumour"	"Lung Tumour"	"Lung Tumour"	"Lung Tumour"	"Lung Tumour"	"Lung Tumour"	"Lung Tumour"	"Non Tumoral Lung"	"Lung Tumour"	"Lung Tumour"	"Lung Tumour"	"Lung Tumour"	"Lung Tumour"	"Lung Tumour"	"Lung Tumour"	"Lung Tumour"	"Lung Tumour"	"Lung Tumour"	"Lung Tumour"	"Lung Tumour"	"Lung Tumour"	"Lung Tumour"	"Lung Tumour"	"Lung Tumour"	"Lung Tumour"	"Lung Tumour"	"Lung Tumour"	"Lung Tumour"	"Lung Tumour"	"Lung Tumour"	"Lung Tumour"	"Lung Tumour"	"Lung Tumour"	"Lung Tumour"	"Lung Tumour"	"Lung Tumour"	"Lung Tumour"	"Lung Tumour"	"Lung Tumour"	"Lung Tumour"	"Lung Tumour"	"Lung Tumour"	"Lung Tumour"	"Lung Tumour"	"Lung Tumour"	"Lung Tumour"	"Lung Tumour"	"Lung Tumour"	"Non Tumoral Lung"	"Non Tumoral Lung"	"Non Tumoral Lung"	"Non Tumoral Lung"	"Lung Tumour"	"Lung Tumour"	"Lung Tumour"	"Lung Tumour"	"Lung Tumour"	"Lung Tumour"	"Lung Tumour"	"Lung Tumour"	"Lung Tumour"	"Lung Tumour"	"Lung Tumour"	"Lung Tumour"	"Lung Tumour"	"Lung Tumour"	"Lung Tumour"	"Lung Tumour"	"Lung Tumour"	"Lung Tumour"	"Lung Tumour"	"Lung Tumour"	"Lung Tumour"	"Lung Tumour"	"Lung Tumour"	"Lung Tumour"	"Lung Tumour"	"Lung Tumour"	"Lung Tumour"	"Lung Tumour"	"Lung Tumour"	"Lung Tumour"	"Lung Tumour"	"Lung Tumour"	"Lung Tumour"	"Lung Tumour"	"Lung Tumour"	"Lung Tumour"	"Lung Tumour"	"Lung Tumour"	"Lung Tumour"	"Lung Tumour"	"Lung Tumour"	"Lung Tumour"	"Lung Tumour"	"Lung Tumour"	"Lung Tumour"	"Lung Tumour"	"Lung Tumour"	"Lung Tumour"	"Lung Tumour"	"Lung Tumour"	"Lung Tumour"	"Lung Tumour"	"Lung Tumour"	"Lung Tumour"	"Lung Tumour"	"Lung Tumour"	"Lung Tumour"	"Lung Tumour"	"Lung Tumour"	"Lung Tumour"	"Lung Tumour"	"Lung Tumour"	"Lung Tumour"	"Lung Tumour"	"Lung Tumour"	"Lung Tumour"	"Lung Tumour"	"Lung Tumour"	"Lung Tumour"	"Lung Tumour"	"Lung Tumour"	"Lung Tumour"	"Lung Tumour"	"Lung Tumour"	"Lung Tumour"	"Lung Tumour"	"Lung Tumour"	"Lung Tumour"	"Lung Tumour"	"Lung Tumour"	"Lung Tumour"	"Lung Tumour"	"Lung Tumour"	"Lung Tumour"	"Lung Tumour"	"Lung Tumour"	"Lung Tumour"	"Lung Tumour"	"Lung Tumour"	"Lung Tumour"	"Lung Tumour"	"Lung Tumour"	"Lung Tumour"	"Lung Tumour"	"Lung Tumour"	"Lung Tumour"	"Lung Tumour"	"Lung Tumour"	"Lung Tumour"	"Lung Tumour"	"Lung Tumour"	"Lung Tumour"	"Lung Tumour"	"Lung Tumour"	"Lung Tumour"	"Lung Tumour"	"Lung Tumour"	"Lung Tumour"	"Lung Tumour"	"Lung Tumour"	"Lung Tumour"	"Lung Tumour"	"Lung Tumour"	"Lung Tumour"	"Lung Tumour"	"Lung Tumour"	"Lung Tumour"	"Lung Tumour"	"Lung Tumour"	"Lung Tumour"	"Lung Tumour"	"Lung Tumour"	"Lung Tumour"	"Lung Tumour"	"Lung Tumour"	"Lung Tumour"	"Lung Tumour"	"Lung Tumour"	"Lung Tumour"	"Lung Tumour"	"Lung Tumour"	"Lung Tumour"	"Lung Tumour"
!Sample_organism_ch1	"Homo sapiens"	"Homo sapiens"	"Homo sapiens"	"Homo sapiens"	"Homo sapiens"	"Homo sapiens"	"Homo sapiens"	"Homo sapiens"	"Homo sapiens"	"Homo sapiens"	"Homo sapiens"	"Homo sapiens"	"Homo sapiens"	"Homo sapiens"	"Homo sapiens"	"Homo sapiens"	"Homo sapiens"	"Homo sapiens"	"Homo sapiens"	"Homo sapiens"	"Homo sapiens"	"Homo sapiens"	"Homo sapiens"	"Homo sapiens"	"Homo sapiens"	"Homo sapiens"	"Homo sapiens"	"Homo sapiens"	"Homo sapiens"	"Homo sapiens"	"Homo sapiens"	"Homo sapiens"	"Homo sapiens"	"Homo sapiens"	"Homo sapiens"	"Homo sapiens"	"Homo sapiens"	"Homo sapiens"	"Homo sapiens"	"Homo sapiens"	"Homo sapiens"	"Homo sapiens"	"Homo sapiens"	"Homo sapiens"	"Homo sapiens"	"Homo sapiens"	"Homo sapiens"	"Homo sapiens"	"Homo sapiens"	"Homo sapiens"	"Homo sapiens"	"Homo sapiens"	"Homo sapiens"	"Homo sapiens"	"Homo sapiens"	"Homo sapiens"	"Homo sapiens"	"Homo sapiens"	"Homo sapiens"	"Homo sapiens"	"Homo sapiens"	"Homo sapiens"	"Homo sapiens"	"Homo sapiens"	"Homo sapiens"	"Homo sapiens"	"Homo sapiens"	"Homo sapiens"	"Homo sapiens"	"Homo sapiens"	"Homo sapiens"	"Homo sapiens"	"Homo sapiens"	"Homo sapiens"	"Homo sapiens"	"Homo sapiens"	"Homo sapiens"	"Homo sapiens"	"Homo sapiens"	"Homo sapiens"	"Homo sapiens"	"Homo sapiens"	"Homo sapiens"	"Homo sapiens"	"Homo sapiens"	"Homo sapiens"	"Homo sapiens"	"Homo sapiens"	"Homo sapiens"	"Homo sapiens"	"Homo sapiens"	"Homo sapiens"	"Homo sapiens"	"Homo sapiens"	"Homo sapiens"	"Homo sapiens"	"Homo sapiens"	"Homo sapiens"	"Homo sapiens"	"Homo sapiens"	"Homo sapiens"	"Homo sapiens"	"Homo sapiens"	"Homo sapiens"	"Homo sapiens"	"Homo sapiens"	"Homo sapiens"	"Homo sapiens"	"Homo sapiens"	"Homo sapiens"	"Homo sapiens"	"Homo sapiens"	"Homo sapiens"	"Homo sapiens"	"Homo sapiens"	"Homo sapiens"	"Homo sapiens"	"Homo sapiens"	"Homo sapiens"	"Homo sapiens"	"Homo sapiens"	"Homo sapiens"	"Homo sapiens"	"Homo sapiens"	"Homo sapiens"	"Homo sapiens"	"Homo sapiens"	"Homo sapiens"	"Homo sapiens"	"Homo sapiens"	"Homo sapiens"	"Homo sapiens"	"Homo sapiens"	"Homo sapiens"	"Homo sapiens"	"Homo sapiens"	"Homo sapiens"	"Homo sapiens"	"Homo sapiens"	"Homo sapiens"	"Homo sapiens"	"Homo sapiens"	"Homo sapiens"	"Homo sapiens"	"Homo sapiens"	"Homo sapiens"	"Homo sapiens"	"Homo sapiens"	"Homo sapiens"	"Homo sapiens"	"Homo sapiens"	"Homo sapiens"	"Homo sapiens"	"Homo sapiens"	"Homo sapiens"	"Homo sapiens"	"Homo sapiens"	"Homo sapiens"	"Homo sapiens"	"Homo sapiens"	"Homo sapiens"	"Homo sapiens"	"Homo sapiens"	"Homo sapiens"	"Homo sapiens"	"Homo sapiens"	"Homo sapiens"	"Homo sapiens"	"Homo sapiens"	"Homo sapiens"	"Homo sapiens"	"Homo sapiens"	"Homo sapiens"	"Homo sapiens"	"Homo sapiens"	"Homo sapiens"	"Homo sapiens"	"Homo sapiens"	"Homo sapiens"	"Homo sapiens"	"Homo sapiens"	"Homo sapiens"	"Homo sapiens"	"Homo sapiens"	"Homo sapiens"	"Homo sapiens"	"Homo sapiens"	"Homo sapiens"	"Homo sapiens"	"Homo sapiens"	"Homo sapiens"	"Homo sapiens"	"Homo sapiens"	"Homo sapiens"	"Homo sapiens"	"Homo sapiens"	"Homo sapiens"	"Homo sapiens"	"Homo sapiens"	"Homo sapiens"	"Homo sapiens"	"Homo sapiens"	"Homo sapiens"	"Homo sapiens"	"Homo sapiens"	"Homo sapiens"	"Homo sapiens"	"Homo sapiens"	"Homo sapiens"	"Homo sapiens"	"Homo sapiens"	"Homo sapiens"	"Homo sapiens"	"Homo sapiens"	"Homo sapiens"	"Homo sapiens"	"Homo sapiens"	"Homo sapiens"	"Homo sapiens"	"Homo sapiens"	"Homo sapiens"	"Homo sapiens"	"Homo sapiens"	"Homo sapiens"	"Homo sapiens"	"Homo sapiens"	"Homo sapiens"	"Homo sapiens"	"Homo sapiens"	"Homo sapiens"	"Homo sapiens"	"Homo sapiens"	"Homo sapiens"	"Homo sapiens"	"Homo sapiens"	"Homo sapiens"	"Homo sapiens"	"Homo sapiens"	"Homo sapiens"	"Homo sapiens"	"Homo sapiens"	"Homo sapiens"	"Homo sapiens"	"Homo sapiens"	"Homo sapiens"	"Homo sapiens"	"Homo sapiens"	"Homo sapiens"	"Homo sapiens"	"Homo sapiens"	"Homo sapiens"	"Homo sapiens"	"Homo sapiens"	"Homo sapiens"	"Homo sapiens"	"Homo sapiens"	"Homo sapiens"	"Homo sapiens"	"Homo sapiens"	"Homo sapiens"	"Homo sapiens"	"Homo sapiens"	"Homo sapiens"	"Homo sapiens"	"Homo sapiens"	"Homo sapiens"	"Homo sapiens"	"Homo sapiens"	"Homo sapiens"	"Homo sapiens"	"Homo sapiens"	"Homo sapiens"	"Homo sapiens"	"Homo sapiens"	"Homo sapiens"	"Homo sapiens"	"Homo sapiens"	"Homo sapiens"	"Homo sapiens"	"Homo sapiens"	"Homo sapiens"	"Homo sapiens"	"Homo sapiens"	"Homo sapiens"	"Homo sapiens"	"Homo sapiens"	"Homo sapiens"	"Homo sapiens"	"Homo sapiens"	"Homo sapiens"	"Homo sapiens"	"Homo sapiens"	"Homo sapiens"	"Homo sapiens"	"Homo sapiens"	"Homo sapiens"	"Homo sapiens"	"Homo sapiens"	"Homo sapiens"	"Homo sapiens"	"Homo sapiens"	"Homo sapiens"	"Homo sapiens"	"Homo sapiens"	"Homo sapiens"	"Homo sapiens"	"Homo sapiens"
!Sample_characteristics_ch1	"tissue: lung tumour"	"tissue: lung tumour"	"tissue: lung tumour"	"tissue: lung tumour"	"tissue: lung tumour"	"tissue: lung tumour"	"tissue: lung tumour"	"tissue: lung tumour"	"tissue: lung tumour"	"tissue: lung tumour"	"tissue: lung tumour"	"tissue: lung tumour"	"tissue: lung tumour"	"tissue: lung tumour"	"tissue: lung tumour"	"tissue: lung tumour"	"tissue: lung tumour"	"tissue: lung tumour"	"tissue: lung tumour"	"tissue: lung tumour"	"tissue: lung tumour"	"tissue: lung tumour"	"tissue: lung tumour"	"tissue: lung tumour"	"tissue: lung tumour"	"tissue: lung tumour"	"tissue: lung tumour"	"tissue: lung tumour"	"tissue: lung tumour"	"tissue: lung tumour"	"tissue: lung tumour"	"tissue: lung tumour"	"tissue: lung tumour"	"tissue: lung tumour"	"tissue: lung tumour"	"tissue: lung tumour"	"tissue: lung tumour"	"tissue: lung tumour"	"tissue: lung tumour"	"tissue: lung tumour"	"tissue: lung tumour"	"tissue: lung tumour"	"tissue: lung tumour"	"tissue: lung tumour"	"tissue: lung tumour"	"tissue: lung tumour"	"tissue: lung tumour"	"tissue: lung tumour"	"tissue: lung tumour"	"tissue: lung tumour"	"tissue: lung tumour"	"tissue: lung tumour"	"tissue: lung tumour"	"tissue: lung tumour"	"tissue: lung tumour"	"tissue: lung tumour"	"tissue: lung tumour"	"tissue: lung tumour"	"tissue: lung tumour"	"tissue: lung tumour"	"tissue: lung tumour"	"tissue: lung tumour"	"tissue: lung tumour"	"tissue: lung tumour"	"tissue: lung tumour"	"tissue: lung tumour"	"tissue: lung tumour"	"tissue: lung tumour"	"tissue: lung tumour"	"tissue: lung tumour"	"tissue: lung tumour"	"tissue: lung tumour"	"tissue: lung tumour"	"tissue: lung tumour"	"tissue: lung tumour"	"tissue: lung tumour"	"tissue: lung tumour"	"tissue: lung tumour"	"tissue: lung tumour"	"tissue: lung tumour"	"tissue: lung tumour"	"tissue: lung tumour"	"tissue: lung tumour"	"tissue: lung tumour"	"tissue: lung tumour"	"tissue: lung tumour"	"tissue: lung tumour"	"tissue: lung tumour"	"tissue: lung tumour"	"tissue: lung tumour"	"tissue: lung tumour"	"tissue: lung tumour"	"tissue: lung tumour"	"tissue: lung tumour"	"tissue: lung tumour"	"tissue: lung tumour"	"tissue: lung tumour"	"tissue: lung tumour"	"tissue: lung tumour"	"tissue: lung tumour"	"tissue: lung tumour"	"tissue: lung tumour"	"tissue: lung tumour"	"tissue: lung tumour"	"tissue: lung tumour"	"tissue: lung tumour"	"tissue: lung tumour"	"tissue: lung tumour"	"tissue: lung tumour"	"tissue: lung tumour"	"tissue: lung tumour"	"tissue: lung tumour"	"tissue: lung tumour"	"tissue: lung tumour"	"tissue: lung tumour"	"tissue: lung tumour"	"tissue: lung tumour"	"tissue: lung tumour"	"tissue: lung tumour"	"tissue: lung tumour"	"tissue: lung tumour"	"tissue: lung tumour"	"tissue: lung tumour"	"tissue: lung tumour"	"tissue: lung tumour"	"tissue: lung tumour"	"tissue: lung tumour"	"tissue: lung tumour"	"tissue: lung tumour"	"tissue: lung tumour"	"tissue: lung tumour"	"tissue: lung tumour"	"tissue: lung tumour"	"tissue: lung tumour"	"tissue: lung tumour"	"tissue: lung tumour"	"tissue: lung tumour"	"tissue: lung tumour"	"tissue: lung tumour"	"tissue: lung tumour"	"tissue: lung tumour"	"tissue: lung tumour"	"tissue: lung tumour"	"tissue: lung tumour"	"tissue: lung tumour"	"tissue: lung tumour"	"tissue: lung tumour"	"tissue: lung tumour"	"tissue: lung tumour"	"tissue: lung tumour"	"tissue: lung tumour"	"tissue: lung tumour"	"tissue: lung tumour"	"tissue: lung tumour"	"tissue: lung tumour"	"tissue: lung tumour"	"tissue: lung tumour"	"tissue: lung tumour"	"tissue: lung tumour"	"tissue: lung tumour"	"tissue: lung tumour"	"tissue: lung tumour"	"tissue: lung tumour"	"tissue: lung tumour"	"tissue: lung tumour"	"tissue: lung tumour"	"tissue: lung tumour"	"tissue: lung tumour"	"tissue: lung tumour"	"tissue: lung tumour"	"tissue: lung tumour"	"tissue: lung tumour"	"tissue: lung tumour"	"tissue: lung tumour"	"tissue: lung tumour"	"tissue: lung tumour"	"tissue: lung tumour"	"tissue: lung tumour"	"tissue: lung tumour"	"tissue: lung tumour"	"tissue: lung tumour"	"tissue: lung tumour"	"tissue: lung tumour"	"tissue: lung tumour"	"tissue: lung tumour"	"tissue: lung tumour"	"tissue: lung tumour"	"tissue: lung tumour"	"tissue: lung tumour"	"tissue: lung tumour"	"tissue: lung tumour"	"tissue: lung tumour"	"tissue: lung tumour"	"tissue: lung tumour"	"tissue: lung tumour"	"tissue: lung tumour"	"tissue: lung tumour"	"tissue: lung tumour"	"tissue: lung tumour"	"tissue: lung tumour"	"tissue: lung tumour"	"tissue: lung tumour"	"tissue: lung tumour"	"tissue: lung tumour"	"tissue: lung tumour"	"tissue: lung tumour"	"tissue: lung tumour"	"tissue: lung tumour"	"tissue: lung tumour"	"tissue: lung tumour"	"tissue: lung tumour"	"tissue: lung tumour"	"tissue: lung tumour"	"tissue: lung tumour"	"tissue: lung tumour"	"tissue: lung tumour"	"tissue: lung tumour"	"tissue: lung tumour"	"tissue: lung tumour"	"tissue: lung tumour"	"tissue: lung tumour"	"tissue: lung tumour"	"tissue: lung tumour"	"tissue: lung tumour"	"tissue: lung tumour"	"tissue: lung tumour"	"tissue: lung tumour"	"tissue: lung tumour"	"tissue: lung tumour"	"tissue: lung tumour"	"tissue: lung tumour"	"tissue: lung tumour"	"tissue: lung tumour"	"tissue: lung tumour"	"tissue: lung tumour"	"tissue: lung tumour"	"tissue: lung tumour"	"tissue: lung tumour"	"tissue: lung tumour"	"tissue: lung tumour"	"tissue: lung tumour"	"tissue: lung tumour"	"tissue: lung tumour"	"tissue: lung tumour"	"tissue: lung tumour"	"tissue: lung tumour"	"tissue: lung tumour"	"tissue: lung tumour"	"tissue: lung tumour"	"tissue: lung tumour"	"tissue: lung tumour"	"tissue: lung tumour"	"tissue: lung tumour"	"tissue: lung tumour"	"tissue: lung tumour"	"tissue: lung tumour"	"tissue: lung tumour"	"tissue: lung tumour"	"tissue: lung tumour"	"tissue: lung tumour"	"tissue: lung tumour"	"tissue: lung tumour"	"tissue: lung tumour"	"tissue: lung tumour"	"tissue: lung tumour"	"tissue: lung tumour"	"tissue: lung tumour"	"tissue: lung tumour"	"tissue: lung tumour"	"tissue: lung tumour"	"tissue: lung tumour"	"tissue: lung tumour"	"tissue: lung tumour"	"tissue: lung tumour"	"tissue: lung tumour"	"tissue: lung tumour"	"tissue: lung tumour"	"tissue: lung tumour"	"tissue: lung tumour"	"tissue: lung tumour"	"tissue: lung tumour"	"tissue: lung tumour"	"tissue: lung tumour"	"tissue: lung tumour"	"tissue: lung tumour"	"tissue: lung tumour"	"tissue: lung tumour"	"tissue: lung tumour"	"tissue: lung tumour"	"tissue: lung tumour"	"tissue: lung tumour"	"tissue: lung tumour"	"tissue: lung tumour"	"tissue: lung tumour"	"tissue: lung tumour"	"tissue: lung tumour"	"tissue: Lung Tumour"	"tissue: Lung Tumour"	"tissue: Lung Tumour"	"tissue: Lung Tumour"	"tissue: Lung Tumour"	"tissue: Lung Tumour"	"tissue: Lung Tumour"	"tissue: Lung Tumour"	"tissue: Lung Tumour"	"tissue: Lung Tumour"	"tissue: Lung Tumour"
!Sample_characteristics_ch1	"age at surgery: 62"	"age at surgery: 50"	"age at surgery: 62"	"age at surgery: 71"	"age at surgery: 62"	"age at surgery: 53"	"age at surgery: 67"	"age at surgery: NTL"	"age at surgery: 63"	"age at surgery: 78"	"age at surgery: 71"	"age at surgery: 44"	"age at surgery: 51"	"age at surgery: 51"	"age at surgery: 58"	"age at surgery: 52"	"age at surgery: 62"	"age at surgery: NTL"	"age at surgery: 60"	"age at surgery: 70"	"age at surgery: 72"	"age at surgery: 65"	"age at surgery: 65"	"age at surgery: 67"	"age at surgery: 80"	"age at surgery: 77"	"age at surgery: 65"	"age at surgery: 60"	"age at surgery: 58"	"age at surgery: 53"	"age at surgery: 74"	"age at surgery: 78"	"age at surgery: 71"	"age at surgery: 60"	"age at surgery: 52"	"age at surgery: 48"	"age at surgery: 56"	"age at surgery: 49"	"age at surgery: 53"	"age at surgery: 62"	"age at surgery: 59"	"age at surgery: 56"	"age at surgery: 78"	"age at surgery: 74"	"age at surgery: 60"	"age at surgery: 70"	"age at surgery: 62"	"age at surgery: 70"	"age at surgery: 64"	"age at surgery: 84"	"age at surgery: 72"	"age at surgery: 75"	"age at surgery: 52"	"age at surgery: NTL"	"age at surgery: 63"	"age at surgery: 57"	"age at surgery: 69"	"age at surgery: 60"	"age at surgery: 54"	"age at surgery: 55"	"age at surgery: 74"	"age at surgery: 77"	"age at surgery: 69"	"age at surgery: NTL"	"age at surgery: 53"	"age at surgery: 67"	"age at surgery: 47"	"age at surgery: 66"	"age at surgery: 59"	"age at surgery: 57"	"age at surgery: 65"	"age at surgery: 49"	"age at surgery: 69"	"age at surgery: 53"	"age at surgery: NTL"	"age at surgery: 60"	"age at surgery: 73"	"age at surgery: 63"	"age at surgery: 60"	"age at surgery: 78"	"age at surgery: 61"	"age at surgery: 81"	"age at surgery: 57"	"age at surgery: 53"	"age at surgery: 65"	"age at surgery: 57"	"age at surgery: 59"	"age at surgery: 52"	"age at surgery: 56"	"age at surgery: 82"	"age at surgery: 67"	"age at surgery: 56"	"age at surgery: 76"	"age at surgery: 76"	"age at surgery: 56"	"age at surgery: 56"	"age at surgery: 63"	"age at surgery: 55"	"age at surgery: NTL"	"age at surgery: 71"	"age at surgery: 56"	"age at surgery: 67"	"age at surgery: 62"	"age at surgery: NTL"	"age at surgery: 46"	"age at surgery: 63"	"age at surgery: 56"	"age at surgery: 57"	"age at surgery: 63"	"age at surgery: 72"	"age at surgery: 72"	"age at surgery: 44"	"age at surgery: 58"	"age at surgery: NTL"	"age at surgery: 54"	"age at surgery: 69"	"age at surgery: 77"	"age at surgery: 64"	"age at surgery: 50"	"age at surgery: 81"	"age at surgery: 61"	"age at surgery: NTL"	"age at surgery: 63"	"age at surgery: 74"	"age at surgery: 47"	"age at surgery: 75"	"age at surgery: 56"	"age at surgery: 71"	"age at surgery: 63"	"age at surgery: NTL"	"age at surgery: 61"	"age at surgery: 57"	"age at surgery: 71"	"age at surgery: 71"	"age at surgery: 73"	"age at surgery: 53"	"age at surgery: 58"	"age at surgery: 64"	"age at surgery: 57"	"age at surgery: 60"	"age at surgery: 64"	"age at surgery: 74"	"age at surgery: 52"	"age at surgery: 68"	"age at surgery: 74"	"age at surgery: 77"	"age at surgery: 49"	"age at surgery: 71"	"age at surgery: 46"	"age at surgery: 68"	"age at surgery: 55"	"age at surgery: 53"	"age at surgery: 68"	"age at surgery: 67"	"age at surgery: 70"	"age at surgery: 54"	"age at surgery: 41"	"age at surgery: 51"	"age at surgery: 68"	"age at surgery: 71"	"age at surgery: 58"	"age at surgery: 58"	"age at surgery: ND"	"age at surgery: 57"	"age at surgery: 52"	"age at surgery: 29"	"age at surgery: 63"	"age at surgery: 15"	"age at surgery: 24"	"age at surgery: 48"	"age at surgery: NTL"	"age at surgery: NTL"	"age at surgery: NTL"	"age at surgery: NTL"	"age at surgery: 65"	"age at surgery: 52"	"age at surgery: 64"	"age at surgery: 62"	"age at surgery: 56"	"age at surgery: 59"	"age at surgery: 62"	"age at surgery: 47"	"age at surgery: 83"	"age at surgery: 71"	"age at surgery: 51"	"age at surgery: 69"	"age at surgery: 69"	"age at surgery: 73"	"age at surgery: 68"	"age at surgery: 68"	"age at surgery: 75"	"age at surgery: 67"	"age at surgery: 40"	"age at surgery: 39"	"age at surgery: 51"	"age at surgery: 71"	"age at surgery: 57"	"age at surgery: 17"	"age at surgery: 69"	"age at surgery: 70"	"age at surgery: 27"	"age at surgery: 42"	"age at surgery: 31"	"age at surgery: 25"	"age at surgery: 56"	"age at surgery: 69"	"age at surgery: 35"	"age at surgery: 80"	"age at surgery: 31"	"age at surgery: 66"	"age at surgery: 53"	"age at surgery: 70"	"age at surgery: 70"	"age at surgery: 44"	"age at surgery: 57"	"age at surgery: 80"	"age at surgery: 65"	"age at surgery: 50"	"age at surgery: 60"	"age at surgery: 70"	"age at surgery: 48"	"age at surgery: 58"	"age at surgery: 66"	"age at surgery: 65"	"age at surgery: 64"	"age at surgery: 66"	"age at surgery: 70"	"age at surgery: 50"	"age at surgery: 75"	"age at surgery: 65"	"age at surgery: 79"	"age at surgery: 80"	"age at surgery: 44"	"age at surgery: 68"	"age at surgery: 55"	"age at surgery: 67"	"age at surgery: 56"	"age at surgery: 82"	"age at surgery: 57"	"age at surgery: 64"	"age at surgery: 54"	"age at surgery: 64"	"age at surgery: 50"	"age at surgery: 60"	"age at surgery: 57"	"age at surgery: 65"	"age at surgery: 62"	"age at surgery: 65"	"age at surgery: 69"	"age at surgery: 77"	"age at surgery: 71"	"age at surgery: 55"	"age at surgery: 50"	"age at surgery: 50"	"age at surgery: 73"	"age at surgery: 66"	"age at surgery: 79"	"age at surgery: 53"	"age at surgery: 58"	"age at surgery: 70"	"age at surgery: 64"	"age at surgery: 82"	"age at surgery: 77"	"age at surgery: 61"	"age at surgery: 70"	"age at surgery: 71"	"age at surgery: 67"	"age at surgery: 74"	"age at surgery: 61"	"age at surgery: 47"	"age at surgery: 46"	"age at surgery: 63"	"age at surgery: 69"	"age at surgery: 54"	"age at surgery: 45"	"age at surgery: 58"	"age at surgery: 55"	"age at surgery: 54"	"age at surgery: 72"	"age at surgery: 74"	"age at surgery: 59"	"age at surgery: 39"	"age at surgery: 65"	"age at surgery: 62"	"age at surgery: 77"	"age at surgery: 53"	"age at surgery: 52"	"age at surgery: 66"	"age at surgery: 71"	"age at surgery: 49"	"age at surgery: 77"	"age at surgery: 67"	"age at surgery: 56"	"age at surgery: 51"	"age at surgery: 60"	"age at surgery: 66"	"age at surgery: 60"	"age at surgery: 52"	"age at surgery: 66"	"age at surgery: 70"	"age at surgery: 82"	"age at surgery: 63"	"age at surgery: 76"	"age at surgery: 75"	"age at surgery: 65"	"age at surgery: 48"	"age at surgery: 72"
!Sample_characteristics_ch1	"gender: F"	"gender: M"	"gender: F"	"gender: M"	"gender: M"	"gender: F"	"gender: M"	"gender: NTL"	"gender: M"	"gender: M"	"gender: M"	"gender: F"	"gender: M"	"gender: M"	"gender: M"	"gender: M"	"gender: M"	"gender: NTL"	"gender: M"	"gender: M"	"gender: M"	"gender: M"	"gender: M"	"gender: M"	"gender: M"	"gender: M"	"gender: M"	"gender: M"	"gender: M"	"gender: M"	"gender: M"	"gender: M"	"gender: M"	"gender: M"	"gender: M"	"gender: M"	"gender: M"	"gender: M"	"gender: F"	"gender: M"	"gender: M"	"gender: M"	"gender: M"	"gender: F"	"gender: M"	"gender: F"	"gender: M"	"gender: F"	"gender: M"	"gender: F"	"gender: F"	"gender: M"	"gender: M"	"gender: NTL"	"gender: F"	"gender: M"	"gender: M"	"gender: M"	"gender: M"	"gender: M"	"gender: M"	"gender: M"	"gender: M"	"gender: NTL"	"gender: M"	"gender: M"	"gender: F"	"gender: M"	"gender: M"	"gender: M"	"gender: M"	"gender: M"	"gender: M"	"gender: M"	"gender: NTL"	"gender: M"	"gender: M"	"gender: M"	"gender: M"	"gender: F"	"gender: M"	"gender: M"	"gender: M"	"gender: M"	"gender: M"	"gender: M"	"gender: M"	"gender: M"	"gender: M"	"gender: M"	"gender: M"	"gender: M"	"gender: M"	"gender: M"	"gender: M"	"gender: M"	"gender: M"	"gender: M"	"gender: NTL"	"gender: M"	"gender: F"	"gender: M"	"gender: M"	"gender: NTL"	"gender: M"	"gender: M"	"gender: M"	"gender: M"	"gender: M"	"gender: M"	"gender: M"	"gender: F"	"gender: M"	"gender: NTL"	"gender: M"	"gender: F"	"gender: M"	"gender: M"	"gender: M"	"gender: M"	"gender: M"	"gender: NTL"	"gender: M"	"gender: M"	"gender: F"	"gender: M"	"gender: F"	"gender: M"	"gender: M"	"gender: NTL"	"gender: M"	"gender: M"	"gender: M"	"gender: M"	"gender: F"	"gender: M"	"gender: M"	"gender: M"	"gender: M"	"gender: M"	"gender: M"	"gender: M"	"gender: F"	"gender: M"	"gender: M"	"gender: M"	"gender: M"	"gender: M"	"gender: M"	"gender: M"	"gender: M"	"gender: M"	"gender: M"	"gender: M"	"gender: M"	"gender: M"	"gender: M"	"gender: M"	"gender: M"	"gender: M"	"gender: F"	"gender: M"	"gender: M"	"gender: M"	"gender: F"	"gender: M"	"gender: M"	"gender: M"	"gender: F"	"gender: M"	"gender: NTL"	"gender: NTL"	"gender: NTL"	"gender: NTL"	"gender: M"	"gender: M"	"gender: F"	"gender: M"	"gender: M"	"gender: M"	"gender: M"	"gender: M"	"gender: M"	"gender: M"	"gender: M"	"gender: F"	"gender: M"	"gender: M"	"gender: M"	"gender: M"	"gender: M"	"gender: M"	"gender: M"	"gender: F"	"gender: F"	"gender: M"	"gender: F"	"gender: M"	"gender: M"	"gender: M"	"gender: F"	"gender: F"	"gender: M"	"gender: M"	"gender: M"	"gender: F"	"gender: F"	"gender: M"	"gender: M"	"gender: M"	"gender: M"	"gender: M"	"gender: M"	"gender: M"	"gender: M"	"gender: M"	"gender: M"	"gender: M"	"gender: M"	"gender: M"	"gender: M"	"gender: F"	"gender: F"	"gender: M"	"gender: M"	"gender: M"	"gender: M"	"gender: M"	"gender: M"	"gender: F"	"gender: M"	"gender: M"	"gender: M"	"gender: M"	"gender: M"	"gender: M"	"gender: M"	"gender: M"	"gender: M"	"gender: M"	"gender: M"	"gender: M"	"gender: M"	"gender: M"	"gender: M"	"gender: M"	"gender: M"	"gender: F"	"gender: M"	"gender: M"	"gender: M"	"gender: M"	"gender: M"	"gender: M"	"gender: M"	"gender: M"	"gender: M"	"gender: F"	"gender: M"	"gender: M"	"gender: M"	"gender: M"	"gender: M"	"gender: M"	"gender: M"	"gender: M"	"gender: F"	"gender: M"	"gender: M"	"gender: M"	"gender: M"	"gender: M"	"gender: M"	"gender: M"	"gender: M"	"gender: M"	"gender: M"	"gender: M"	"gender: M"	"gender: M"	"gender: F"	"gender: M"	"gender: M"	"gender: M"	"gender: M"	"gender: M"	"gender: M"	"gender: F"	"gender: M"	"gender: M"	"gender: M"	"gender: F"	"gender: M"	"gender: M"	"gender: M"	"gender: M"	"gender: F"	"gender: M"	"gender: M"	"gender: F"	"gender: M"	"gender: M"	"gender: M"	"gender: M"	"gender: M"	"gender: M"	"gender: M"
!Sample_characteristics_ch1	"histology: ADC"	"histology: ADC"	"histology: ADC"	"histology: SQC"	"histology: ADC"	"histology: ADC"	"histology: SQC"	"histology: NTL"	"histology: SQC"	"histology: SQC"	"histology: SQC"	"histology: ADC"	"histology: SQC"	"histology: SQC"	"histology: SQC"	"histology: ADC"	"histology: LCC"	"histology: NTL"	"histology: ADC"	"histology: SQC"	"histology: Other"	"histology: SQC"	"histology: ADC"	"histology: SQC"	"histology: ADC"	"histology: ADC"	"histology: ADC"	"histology: ADC"	"histology: ADC"	"histology: ADC"	"histology: SQC"	"histology: ADC"	"histology: ADC"	"histology: ADC"	"histology: SQC"	"histology: ADC"	"histology: ADC"	"histology: ADC"	"histology: ADC"	"histology: SQC"	"histology: ADC"	"histology: SQC"	"histology: Other"	"histology: SQC"	"histology: SQC"	"histology: SQC"	"histology: ADC"	"histology: ADC"	"histology: ADC"	"histology: ADC"	"histology: ADC"	"histology: SQC"	"histology: SQC"	"histology: NTL"	"histology: ADC"	"histology: SQC"	"histology: SQC"	"histology: ADC"	"histology: SQC"	"histology: ADC"	"histology: SQC"	"histology: ADC"	"histology: SQC"	"histology: NTL"	"histology: SQC"	"histology: SQC"	"histology: ADC"	"histology: ADC"	"histology: ADC"	"histology: ADC"	"histology: ADC"	"histology: ADC"	"histology: ADC"	"histology: ADC"	"histology: NTL"	"histology: ADC"	"histology: ADC"	"histology: SQC"	"histology: SQC"	"histology: ADC"	"histology: ADC"	"histology: SQC"	"histology: ADC"	"histology: ADC"	"histology: ADC"	"histology: ADC"	"histology: SQC"	"histology: ADC"	"histology: ADC"	"histology: Other"	"histology: SQC"	"histology: ADC"	"histology: ADC"	"histology: SQC"	"histology: LCC"	"histology: ADC"	"histology: SQC"	"histology: ADC"	"histology: NTL"	"histology: SQC"	"histology: SQC"	"histology: SQC"	"histology: ADC"	"histology: NTL"	"histology: SQC"	"histology: LCC"	"histology: ADC"	"histology: ADC"	"histology: SQC"	"histology: ADC"	"histology: SQC"	"histology: ADC"	"histology: ADC"	"histology: NTL"	"histology: ADC"	"histology: ADC"	"histology: ADC"	"histology: SQC"	"histology: ADC"	"histology: Other"	"histology: ADC"	"histology: NTL"	"histology: SQC"	"histology: ADC"	"histology: ADC"	"histology: ADC"	"histology: ADC"	"histology: SQC"	"histology: SQC"	"histology: NTL"	"histology: ADC"	"histology: ADC"	"histology: ADC"	"histology: ADC"	"histology: ADC"	"histology: SQC"	"histology: SQC"	"histology: SQC"	"histology: SQC"	"histology: BAS"	"histology: LCNE"	"histology: LCNE"	"histology: LCNE"	"histology: LCNE"	"histology: LCNE"	"histology: LCNE"	"histology: LCNE"	"histology: LCNE"	"histology: LCNE"	"histology: SCC"	"histology: LCNE"	"histology: LCNE"	"histology: LCNE"	"histology: SCC"	"histology: LCNE"	"histology: SCC"	"histology: LCNE"	"histology: LCNE"	"histology: SCC"	"histology: SCC"	"histology: CARCI"	"histology: CARCI"	"histology: CARCI"	"histology: CARCI"	"histology: CARCI"	"histology: CARCI"	"histology: CARCI"	"histology: CARCI"	"histology: CARCI"	"histology: LCNE"	"histology: NTL"	"histology: NTL"	"histology: NTL"	"histology: NTL"	"histology: ADC"	"histology: ADC"	"histology: ADC"	"histology: ADC"	"histology: SCC"	"histology: SCC"	"histology: SCC"	"histology: SCC"	"histology: SCC"	"histology: SCC"	"histology: SCC"	"histology: SCC"	"histology: SCC"	"histology: SCC"	"histology: SCC"	"histology: SCC"	"histology: SCC"	"histology: SCC"	"histology: SCC"	"histology: CARCI"	"histology: CARCI"	"histology: CARCI"	"histology: CARCI"	"histology: CARCI"	"histology: ADC"	"histology: SCC"	"histology: CARCI"	"histology: CARCI"	"histology: CARCI"	"histology: CARCI"	"histology: CARCI"	"histology: ADC"	"histology: CARCI"	"histology: CARCI"	"histology: CARCI"	"histology: CARCI"	"histology: ADC"	"histology: ADC"	"histology: ADC"	"histology: ADC"	"histology: SQC"	"histology: SQC"	"histology: SQC"	"histology: SQC"	"histology: SQC"	"histology: SQC"	"histology: SQC"	"histology: SQC"	"histology: SQC"	"histology: BAS"	"histology: BAS"	"histology: BAS"	"histology: BAS"	"histology: LCNE"	"histology: LCNE"	"histology: LCNE"	"histology: LCNE"	"histology: LCNE"	"histology: BAS"	"histology: BAS"	"histology: BAS"	"histology: BAS"	"histology: BAS"	"histology: BAS"	"histology: BAS"	"histology: BAS"	"histology: BAS"	"histology: BAS"	"histology: BAS"	"histology: SQC"	"histology: BAS"	"histology: BAS"	"histology: BAS"	"histology: BAS"	"histology: BAS"	"histology: BAS"	"histology: BAS"	"histology: BAS"	"histology: BAS"	"histology: BAS"	"histology: BAS"	"histology: BAS"	"histology: BAS"	"histology: BAS"	"histology: BAS"	"histology: BAS"	"histology: BAS"	"histology: BAS"	"histology: BAS"	"histology: BAS"	"histology: BAS"	"histology: BAS"	"histology: LCNE"	"histology: LCNE"	"histology: LCNE"	"histology: LCNE"	"histology: LCNE"	"histology: LCNE"	"histology: LCNE"	"histology: LCNE"	"histology: LCNE"	"histology: LCNE"	"histology: LCNE"	"histology: LCNE"	"histology: LCNE"	"histology: LCNE"	"histology: LCNE"	"histology: LCNE"	"histology: LCNE"	"histology: LCNE"	"histology: LCNE"	"histology: LCNE"	"histology: LCNE"	"histology: LCNE"	"histology: LCNE"	"histology: LCNE"	"histology: LCNE"	"histology: LCNE"	"histology: LCNE"	"histology: LCNE"	"histology: LCNE"	"histology: LCNE"	"histology: ADC"	"histology: LCNE"	"histology: LCNE"	"histology: CARCI"	"histology: SQC"	"histology: SQC"	"histology: LCNE"	"histology: LCNE"	"histology: LCNE"	"histology: SQC"	"histology: BAS"
!Sample_characteristics_ch1	"pt stage: T1"	"pt stage: T1"	"pt stage: T1"	"pt stage: T1"	"pt stage: T1"	"pt stage: T1"	"pt stage: T1"	"pt stage: NTL"	"pt stage: T1"	"pt stage: T1"	"pt stage: T1"	"pt stage: T1"	"pt stage: T1"	"pt stage: T1"	"pt stage: T1"	"pt stage: T1"	"pt stage: T1"	"pt stage: NTL"	"pt stage: T1"	"pt stage: T1"	"pt stage: T1"	"pt stage: T1"	"pt stage: T1"	"pt stage: T1"	"pt stage: T1"	"pt stage: T1"	"pt stage: T1"	"pt stage: T1"	"pt stage: T1"	"pt stage: T1"	"pt stage: T1"	"pt stage: T1"	"pt stage: T1"	"pt stage: T1"	"pt stage: T1"	"pt stage: T1"	"pt stage: T1"	"pt stage: T1"	"pt stage: T1"	"pt stage: T1"	"pt stage: T1"	"pt stage: T1"	"pt stage: T1"	"pt stage: T1"	"pt stage: T1"	"pt stage: T1"	"pt stage: T1"	"pt stage: T1"	"pt stage: T1"	"pt stage: T1"	"pt stage: T1"	"pt stage: T1"	"pt stage: T1"	"pt stage: NTL"	"pt stage: T1"	"pt stage: T1"	"pt stage: T1"	"pt stage: T1"	"pt stage: T1"	"pt stage: T1"	"pt stage: T1"	"pt stage: T1"	"pt stage: T1"	"pt stage: NTL"	"pt stage: T1"	"pt stage: T1"	"pt stage: T1"	"pt stage: T1"	"pt stage: T1"	"pt stage: T1"	"pt stage: T1"	"pt stage: T1"	"pt stage: T1"	"pt stage: T1"	"pt stage: NTL"	"pt stage: T1"	"pt stage: T1"	"pt stage: T1"	"pt stage: T1"	"pt stage: T1"	"pt stage: T1"	"pt stage: T1"	"pt stage: T1"	"pt stage: T1"	"pt stage: T1"	"pt stage: T1"	"pt stage: T1"	"pt stage: T1"	"pt stage: T1"	"pt stage: T1"	"pt stage: T1"	"pt stage: T1"	"pt stage: T1"	"pt stage: T1"	"pt stage: T1"	"pt stage: T1"	"pt stage: T1"	"pt stage: T1"	"pt stage: NTL"	"pt stage: T1"	"pt stage: T1"	"pt stage: T1"	"pt stage: T1"	"pt stage: NTL"	"pt stage: T1"	"pt stage: T1"	"pt stage: T1"	"pt stage: T1"	"pt stage: T1"	"pt stage: T1"	"pt stage: T1"	"pt stage: T1"	"pt stage: T1"	"pt stage: NTL"	"pt stage: T1"	"pt stage: T1"	"pt stage: T1"	"pt stage: T1"	"pt stage: T1"	"pt stage: T1"	"pt stage: T1"	"pt stage: NTL"	"pt stage: T1"	"pt stage: T1"	"pt stage: T1"	"pt stage: T1"	"pt stage: T1"	"pt stage: T1"	"pt stage: T1"	"pt stage: NTL"	"pt stage: T3"	"pt stage: T2"	"pt stage: T2"	"pt stage: T2"	"pt stage: T3"	"pt stage: T2"	"pt stage: T1"	"pt stage: T4"	"pt stage: T4"	"pt stage: T4"	"pt stage: T2"	"pt stage: T2"	"pt stage: T1"	"pt stage: T2"	"pt stage: T2"	"pt stage: T4"	"pt stage: TX"	"pt stage: T1"	"pt stage: T3"	"pt stage: T4"	"pt stage: T3"	"pt stage: T2"	"pt stage: T2"	"pt stage: T2"	"pt stage: T2"	"pt stage: T4"	"pt stage: T3"	"pt stage: T1"	"pt stage: T3"	"pt stage: T4"	"pt stage: T2"	"pt stage: T2"	"pt stage: TX"	"pt stage: T2"	"pt stage: T2"	"pt stage: T1"	"pt stage: T1"	"pt stage: T1"	"pt stage: T1"	"pt stage: T1"	"pt stage: NTL"	"pt stage: NTL"	"pt stage: NTL"	"pt stage: NTL"	"pt stage: T2"	"pt stage: T2"	"pt stage: T2"	"pt stage: T2"	"pt stage: T3"	"pt stage: T2"	"pt stage: TX"	"pt stage: T4"	"pt stage: TX"	"pt stage: T1"	"pt stage: T1"	"pt stage: TX"	"pt stage: T1"	"pt stage: T2"	"pt stage: T4"	"pt stage: T3"	"pt stage: T2"	"pt stage: T2"	"pt stage: TX"	"pt stage: T1"	"pt stage: T1"	"pt stage: T1"	"pt stage: T1"	"pt stage: T1"	"pt stage: T2"	"pt stage: T1"	"pt stage: T2"	"pt stage: T1"	"pt stage: T2"	"pt stage: T1"	"pt stage: T1"	"pt stage: T2"	"pt stage: T1"	"pt stage: T2"	"pt stage: T2"	"pt stage: T2"	"pt stage: T2"	"pt stage: T2"	"pt stage: T1"	"pt stage: T2"	"pt stage: T1"	"pt stage: T3"	"pt stage: T2"	"pt stage: T1"	"pt stage: T3"	"pt stage: T3"	"pt stage: T2"	"pt stage: T3"	"pt stage: T2"	"pt stage: T1"	"pt stage: T1"	"pt stage: T2"	"pt stage: T1"	"pt stage: T3"	"pt stage: T2"	"pt stage: T1"	"pt stage: T2"	"pt stage: T2"	"pt stage: T1"	"pt stage: T1"	"pt stage: T2"	"pt stage: T3"	"pt stage: T3"	"pt stage: T2"	"pt stage: T3"	"pt stage: T3"	"pt stage: T1"	"pt stage: T1"	"pt stage: T2"	"pt stage: T1"	"pt stage: T3"	"pt stage: T3"	"pt stage: T4"	"pt stage: T3"	"pt stage: T4"	"pt stage: T3"	"pt stage: T2"	"pt stage: T1"	"pt stage: T4"	"pt stage: T3"	"pt stage: T1"	"pt stage: T2"	"pt stage: T1"	"pt stage: T2"	"pt stage: T2"	"pt stage: T2"	"pt stage: T4"	"pt stage: T1"	"pt stage: T2"	"pt stage: T3"	"pt stage: T1"	"pt stage: T2"	"pt stage: T3"	"pt stage: T2"	"pt stage: T2"	"pt stage: T4"	"pt stage: T1"	"pt stage: T2"	"pt stage: T4"	"pt stage: T4"	"pt stage: T4"	"pt stage: T2"	"pt stage: T3"	"pt stage: T3"	"pt stage: T2"	"pt stage: T2"	"pt stage: T3"	"pt stage: T4"	"pt stage: T4"	"pt stage: T4"	"pt stage: T2"	"pt stage: T2"	"pt stage: T1"	"pt stage: T2"	"pt stage: T3"	"pt stage: T2"	"pt stage: T1"	"pt stage: T3"	"pt stage: T2"	"pt stage: T3"	"pt stage: T1"	"pt stage: T1"	"pt stage: T1"	"pt stage: T3"	"pt stage: T2"	"pt stage: T4"	"pt stage: T2"	"pt stage: T2"	"pt stage: T2"	"pt stage: T2"	"pt stage: T2"	"pt stage: T1"	"pt stage: T2"
!Sample_characteristics_ch1	"pn stage: N0"	"pn stage: N0"	"pn stage: N0"	"pn stage: N0"	"pn stage: N0"	"pn stage: N0"	"pn stage: N0"	"pn stage: NTL"	"pn stage: N0"	"pn stage: N0"	"pn stage: N0"	"pn stage: N0"	"pn stage: N0"	"pn stage: N0"	"pn stage: N0"	"pn stage: N0"	"pn stage: N0"	"pn stage: NTL"	"pn stage: N0"	"pn stage: N0"	"pn stage: N0"	"pn stage: N0"	"pn stage: N0"	"pn stage: N0"	"pn stage: N0"	"pn stage: N0"	"pn stage: N0"	"pn stage: N0"	"pn stage: N0"	"pn stage: N0"	"pn stage: N0"	"pn stage: N0"	"pn stage: N0"	"pn stage: N0"	"pn stage: N0"	"pn stage: N0"	"pn stage: N0"	"pn stage: N0"	"pn stage: N0"	"pn stage: N0"	"pn stage: N0"	"pn stage: N0"	"pn stage: N0"	"pn stage: N0"	"pn stage: N0"	"pn stage: N0"	"pn stage: N0"	"pn stage: N0"	"pn stage: N0"	"pn stage: N0"	"pn stage: N0"	"pn stage: N0"	"pn stage: N0"	"pn stage: NTL"	"pn stage: N0"	"pn stage: N0"	"pn stage: N0"	"pn stage: N0"	"pn stage: N0"	"pn stage: N0"	"pn stage: N0"	"pn stage: N0"	"pn stage: N0"	"pn stage: NTL"	"pn stage: N0"	"pn stage: N0"	"pn stage: N0"	"pn stage: N0"	"pn stage: N0"	"pn stage: N0"	"pn stage: N0"	"pn stage: N0"	"pn stage: N0"	"pn stage: N0"	"pn stage: NTL"	"pn stage: N0"	"pn stage: N0"	"pn stage: N0"	"pn stage: N0"	"pn stage: N0"	"pn stage: N0"	"pn stage: N0"	"pn stage: N0"	"pn stage: N0"	"pn stage: N0"	"pn stage: N0"	"pn stage: N0"	"pn stage: N0"	"pn stage: N0"	"pn stage: N0"	"pn stage: N0"	"pn stage: N0"	"pn stage: N0"	"pn stage: N0"	"pn stage: N0"	"pn stage: N0"	"pn stage: N0"	"pn stage: N0"	"pn stage: NTL"	"pn stage: N0"	"pn stage: N0"	"pn stage: N0"	"pn stage: N0"	"pn stage: NTL"	"pn stage: N0"	"pn stage: N0"	"pn stage: N0"	"pn stage: N0"	"pn stage: N0"	"pn stage: N0"	"pn stage: N0"	"pn stage: N0"	"pn stage: N0"	"pn stage: NTL"	"pn stage: N0"	"pn stage: N0"	"pn stage: N0"	"pn stage: N0"	"pn stage: N0"	"pn stage: N0"	"pn stage: N0"	"pn stage: NTL"	"pn stage: N0"	"pn stage: N0"	"pn stage: N0"	"pn stage: N0"	"pn stage: N0"	"pn stage: N0"	"pn stage: N0"	"pn stage: NTL"	"pn stage: N1"	"pn stage: N0"	"pn stage: N0"	"pn stage: N0"	"pn stage: N0"	"pn stage: N0"	"pn stage: N0"	"pn stage: N1"	"pn stage: N1"	"pn stage: N1"	"pn stage: N0"	"pn stage: N0"	"pn stage: N0"	"pn stage: N0"	"pn stage: N2"	"pn stage: N2"	"pn stage: NX"	"pn stage: N0"	"pn stage: N1"	"pn stage: N2"	"pn stage: N1"	"pn stage: N0"	"pn stage: N1"	"pn stage: N2"	"pn stage: N1"	"pn stage: N3"	"pn stage: N0"	"pn stage: N0"	"pn stage: N2"	"pn stage: N1"	"pn stage: N0"	"pn stage: N0"	"pn stage: NX"	"pn stage: N1"	"pn stage: N1"	"pn stage: N0"	"pn stage: N0"	"pn stage: N1"	"pn stage: N0"	"pn stage: N1"	"pn stage: NTL"	"pn stage: NTL"	"pn stage: NTL"	"pn stage: NTL"	"pn stage: N0"	"pn stage: N0"	"pn stage: N1"	"pn stage: N0"	"pn stage: N3"	"pn stage: N2"	"pn stage: N3"	"pn stage: N2"	"pn stage: N2"	"pn stage: N0"	"pn stage: N0"	"pn stage: N2"	"pn stage: N1"	"pn stage: N3"	"pn stage: N2"	"pn stage: N2"	"pn stage: N3"	"pn stage: N3"	"pn stage: N2"	"pn stage: N0"	"pn stage: N0"	"pn stage: N0"	"pn stage: N0"	"pn stage: N0"	"pn stage: N0"	"pn stage: N0"	"pn stage: N0"	"pn stage: N0"	"pn stage: N0"	"pn stage: N0"	"pn stage: N1"	"pn stage: N0"	"pn stage: N0"	"pn stage: N0"	"pn stage: N0"	"pn stage: N0"	"pn stage: N1"	"pn stage: N0"	"pn stage: N0"	"pn stage: N0"	"pn stage: N1"	"pn stage: N0"	"pn stage: N0"	"pn stage: N1"	"pn stage: N0"	"pn stage: N1"	"pn stage: N1"	"pn stage: N1"	"pn stage: N1"	"pn stage: N0"	"pn stage: N0"	"pn stage: N1"	"pn stage: N1"	"pn stage: N0"	"pn stage: N1"	"pn stage: N1"	"pn stage: N2"	"pn stage: N0"	"pn stage: N1"	"pn stage: N0"	"pn stage: N1"	"pn stage: N0"	"pn stage: N1"	"pn stage: N1"	"pn stage: N1"	"pn stage: N1"	"pn stage: N1"	"pn stage: N0"	"pn stage: N1"	"pn stage: N0"	"pn stage: N2"	"pn stage: N1"	"pn stage: N2"	"pn stage: N2"	"pn stage: N1"	"pn stage: N1"	"pn stage: N1"	"pn stage: N1"	"pn stage: N1"	"pn stage: N1"	"pn stage: N0"	"pn stage: N0"	"pn stage: N0"	"pn stage: N1"	"pn stage: N0"	"pn stage: N1"	"pn stage: N2"	"pn stage: N0"	"pn stage: N2"	"pn stage: N1"	"pn stage: N1"	"pn stage: N0"	"pn stage: N2"	"pn stage: N2"	"pn stage: N0"	"pn stage: N2"	"pn stage: N2"	"pn stage: N0"	"pn stage: N3"	"pn stage: N2"	"pn stage: N2"	"pn stage: N0"	"pn stage: N3"	"pn stage: N3"	"pn stage: N0"	"pn stage: N1"	"pn stage: N1"	"pn stage: N2"	"pn stage: N2"	"pn stage: N1"	"pn stage: N0"	"pn stage: N0"	"pn stage: N0"	"pn stage: N2"	"pn stage: N2"	"pn stage: N1"	"pn stage: N0"	"pn stage: N0"	"pn stage: N1"	"pn stage: N0"	"pn stage: N2"	"pn stage: N0"	"pn stage: N0"	"pn stage: N2"	"pn stage: N0"	"pn stage: N3"	"pn stage: N0"	"pn stage: N1"	"pn stage: N1"	"pn stage: N0"	"pn stage: N0"	"pn stage: N0"	"pn stage: N0"
!Sample_characteristics_ch1	"pm stage: M0"	"pm stage: M0"	"pm stage: M0"	"pm stage: M0"	"pm stage: M0"	"pm stage: M0"	"pm stage: M0"	"pm stage: NTL"	"pm stage: M0"	"pm stage: M0"	"pm stage: M0"	"pm stage: M0"	"pm stage: M0"	"pm stage: M0"	"pm stage: M0"	"pm stage: M0"	"pm stage: M0"	"pm stage: NTL"	"pm stage: M0"	"pm stage: M0"	"pm stage: M0"	"pm stage: M0"	"pm stage: M0"	"pm stage: M0"	"pm stage: M0"	"pm stage: M0"	"pm stage: M0"	"pm stage: M0"	"pm stage: M0"	"pm stage: M0"	"pm stage: M0"	"pm stage: M0"	"pm stage: M0"	"pm stage: M0"	"pm stage: M0"	"pm stage: M0"	"pm stage: M0"	"pm stage: M0"	"pm stage: M0"	"pm stage: M0"	"pm stage: M0"	"pm stage: M0"	"pm stage: M0"	"pm stage: M0"	"pm stage: M0"	"pm stage: M0"	"pm stage: M0"	"pm stage: M0"	"pm stage: M0"	"pm stage: M0"	"pm stage: M0"	"pm stage: M0"	"pm stage: M0"	"pm stage: NTL"	"pm stage: M0"	"pm stage: M0"	"pm stage: M0"	"pm stage: M0"	"pm stage: M0"	"pm stage: M0"	"pm stage: M0"	"pm stage: M0"	"pm stage: M0"	"pm stage: NTL"	"pm stage: M0"	"pm stage: M0"	"pm stage: M0"	"pm stage: M0"	"pm stage: M0"	"pm stage: M0"	"pm stage: M0"	"pm stage: M0"	"pm stage: M0"	"pm stage: M0"	"pm stage: NTL"	"pm stage: M0"	"pm stage: M0"	"pm stage: M0"	"pm stage: M0"	"pm stage: M0"	"pm stage: M0"	"pm stage: M0"	"pm stage: M0"	"pm stage: M0"	"pm stage: M0"	"pm stage: M0"	"pm stage: M0"	"pm stage: M0"	"pm stage: M0"	"pm stage: M0"	"pm stage: M0"	"pm stage: M0"	"pm stage: M0"	"pm stage: M0"	"pm stage: M0"	"pm stage: M0"	"pm stage: M0"	"pm stage: M0"	"pm stage: NTL"	"pm stage: M0"	"pm stage: M0"	"pm stage: M0"	"pm stage: M0"	"pm stage: NTL"	"pm stage: M0"	"pm stage: M0"	"pm stage: M0"	"pm stage: M0"	"pm stage: M0"	"pm stage: M0"	"pm stage: M0"	"pm stage: M0"	"pm stage: M0"	"pm stage: NTL"	"pm stage: M0"	"pm stage: M0"	"pm stage: M0"	"pm stage: M0"	"pm stage: M0"	"pm stage: M0"	"pm stage: M0"	"pm stage: NTL"	"pm stage: M0"	"pm stage: M0"	"pm stage: M0"	"pm stage: M0"	"pm stage: M0"	"pm stage: M0"	"pm stage: M0"	"pm stage: NTL"	"pm stage: M0"	"pm stage: M0"	"pm stage: M0"	"pm stage: M0"	"pm stage: M0"	"pm stage: M0"	"pm stage: M0"	"pm stage: M0"	"pm stage: M0"	"pm stage: M0"	"pm stage: M0"	"pm stage: M0"	"pm stage: M0"	"pm stage: M0"	"pm stage: M0"	"pm stage: M0"	"pm stage: M1"	"pm stage: M0"	"pm stage: M0"	"pm stage: M0"	"pm stage: M0"	"pm stage: M0"	"pm stage: M0"	"pm stage: M1"	"pm stage: M0"	"pm stage: M0"	"pm stage: M0"	"pm stage: M0"	"pm stage: M0"	"pm stage: M1"	"pm stage: M0"	"pm stage: M1"	"pm stage: M0"	"pm stage: M0"	"pm stage: M0"	"pm stage: M0"	"pm stage: M0"	"pm stage: M0"	"pm stage: M0"	"pm stage: M0"	"pm stage: NTL"	"pm stage: NTL"	"pm stage: NTL"	"pm stage: NTL"	"pm stage: M0"	"pm stage: M0"	"pm stage: M0"	"pm stage: M0"	"pm stage: M0"	"pm stage: M0"	"pm stage: M1"	"pm stage: M0"	"pm stage: M0"	"pm stage: M0"	"pm stage: M0"	"pm stage: M1"	"pm stage: M0"	"pm stage: M0"	"pm stage: M0"	"pm stage: M0"	"pm stage: M0"	"pm stage: M0"	"pm stage: M0"	"pm stage: M0"	"pm stage: M0"	"pm stage: M0"	"pm stage: M0"	"pm stage: M0"	"pm stage: M0"	"pm stage: M0"	"pm stage: M0"	"pm stage: M0"	"pm stage: M0"	"pm stage: M0"	"pm stage: M0"	"pm stage: M0"	"pm stage: M0"	"pm stage: M0"	"pm stage: M0"	"pm stage: M0"	"pm stage: M0"	"pm stage: M0"	"pm stage: M0"	"pm stage: M0"	"pm stage: M0"	"pm stage: M0"	"pm stage: M0"	"pm stage: M0"	"pm stage: M0"	"pm stage: M0"	"pm stage: M0"	"pm stage: M0"	"pm stage: M0"	"pm stage: M0"	"pm stage: M0"	"pm stage: M0"	"pm stage: M0"	"pm stage: M0"	"pm stage: M0"	"pm stage: M0"	"pm stage: M0"	"pm stage: M0"	"pm stage: M0"	"pm stage: M0"	"pm stage: M0"	"pm stage: M0"	"pm stage: M0"	"pm stage: M0"	"pm stage: M0"	"pm stage: M0"	"pm stage: M0"	"pm stage: M0"	"pm stage: M1"	"pm stage: M0"	"pm stage: M0"	"pm stage: M0"	"pm stage: M0"	"pm stage: M0"	"pm stage: M0"	"pm stage: M0"	"pm stage: M0"	"pm stage: M0"	"pm stage: M0"	"pm stage: M0"	"pm stage: M0"	"pm stage: M0"	"pm stage: M0"	"pm stage: M0"	"pm stage: M0"	"pm stage: M0"	"pm stage: M0"	"pm stage: M0"	"pm stage: M0"	"pm stage: M0"	"pm stage: M0"	"pm stage: M0"	"pm stage: M0"	"pm stage: M1"	"pm stage: M0"	"pm stage: M0"	"pm stage: M0"	"pm stage: M0"	"pm stage: M0"	"pm stage: M0"	"pm stage: M0"	"pm stage: M0"	"pm stage: M0"	"pm stage: M0"	"pm stage: M0"	"pm stage: M0"	"pm stage: M0"	"pm stage: M0"	"pm stage: M0"	"pm stage: M0"	"pm stage: M0"	"pm stage: M0"	"pm stage: M0"	"pm stage: M0"	"pm stage: M0"	"pm stage: M0"	"pm stage: M0"	"pm stage: M0"	"pm stage: M0"	"pm stage: M0"	"pm stage: M0"	"pm stage: M0"	"pm stage: M0"	"pm stage: M0"	"pm stage: M0"	"pm stage: M0"	"pm stage: M0"	"pm stage: M0"	"pm stage: MX"	"pm stage: MX"	"pm stage: MX"	"pm stage: M0"	"pm stage: M0"
!Sample_characteristics_ch1	"follow-up time (months): 121"	"follow-up time (months): 21"	"follow-up time (months): 86"	"follow-up time (months): 12"	"follow-up time (months): 195"	"follow-up time (months): 68"	"follow-up time (months): 52"	"follow-up time (months): NTL"	"follow-up time (months): 70"	"follow-up time (months): 115"	"follow-up time (months): 72"	"follow-up time (months): 118"	"follow-up time (months): 104"	"follow-up time (months): 5"	"follow-up time (months): 218"	"follow-up time (months): 87"	"follow-up time (months): 85"	"follow-up time (months): NTL"	"follow-up time (months): 51"	"follow-up time (months): 134"	"follow-up time (months): 36"	"follow-up time (months): 54"	"follow-up time (months): 34"	"follow-up time (months): 228"	"follow-up time (months): 20"	"follow-up time (months): 58"	"follow-up time (months): 29"	"follow-up time (months): 64"	"follow-up time (months): 102"	"follow-up time (months): 8"	"follow-up time (months): 71"	"follow-up time (months): 89"	"follow-up time (months): 131"	"follow-up time (months): 101"	"follow-up time (months): 170"	"follow-up time (months): 25"	"follow-up time (months): 88"	"follow-up time (months): 84"	"follow-up time (months): 116"	"follow-up time (months): 44"	"follow-up time (months): 108"	"follow-up time (months): 55"	"follow-up time (months): 2"	"follow-up time (months): 55"	"follow-up time (months): 111"	"follow-up time (months): 76"	"follow-up time (months): 46"	"follow-up time (months): 175"	"follow-up time (months): 203"	"follow-up time (months): 59"	"follow-up time (months): 74"	"follow-up time (months): 124"	"follow-up time (months): 199"	"follow-up time (months): NTL"	"follow-up time (months): 62"	"follow-up time (months): 139"	"follow-up time (months): 52"	"follow-up time (months): 25"	"follow-up time (months): 31"	"follow-up time (months): 90"	"follow-up time (months): 17"	"follow-up time (months): 40"	"follow-up time (months): 11"	"follow-up time (months): NTL"	"follow-up time (months): 220"	"follow-up time (months): 45"	"follow-up time (months): 85"	"follow-up time (months): 113"	"follow-up time (months): 12"	"follow-up time (months): 81"	"follow-up time (months): 56"	"follow-up time (months): 69"	"follow-up time (months): 52"	"follow-up time (months): 72"	"follow-up time (months): NTL"	"follow-up time (months): 14"	"follow-up time (months): 13"	"follow-up time (months): 1"	"follow-up time (months): 256"	"follow-up time (months): 0"	"follow-up time (months): 175"	"follow-up time (months): 84"	"follow-up time (months): 49"	"follow-up time (months): 38"	"follow-up time (months): 150"	"follow-up time (months): 28"	"follow-up time (months): 124"	"follow-up time (months): 99"	"follow-up time (months): 127"	"follow-up time (months): 53"	"follow-up time (months): 80"	"follow-up time (months): 18"	"follow-up time (months): 117"	"follow-up time (months): 68"	"follow-up time (months): 122"	"follow-up time (months): 56"	"follow-up time (months): 57"	"follow-up time (months): 177"	"follow-up time (months): NTL"	"follow-up time (months): 40"	"follow-up time (months): 12"	"follow-up time (months): 16"	"follow-up time (months): 137"	"follow-up time (months): NTL"	"follow-up time (months): 59"	"follow-up time (months): 216"	"follow-up time (months): 175"	"follow-up time (months): 89"	"follow-up time (months): 89"	"follow-up time (months): 61"	"follow-up time (months): 32"	"follow-up time (months): 65"	"follow-up time (months): 123"	"follow-up time (months): NTL"	"follow-up time (months): 129"	"follow-up time (months): 2"	"follow-up time (months): 13"	"follow-up time (months): 62"	"follow-up time (months): 14"	"follow-up time (months): 14"	"follow-up time (months): 134"	"follow-up time (months): NTL"	"follow-up time (months): 80"	"follow-up time (months): 0"	"follow-up time (months): 11"	"follow-up time (months): 100"	"follow-up time (months): 51"	"follow-up time (months): 33"	"follow-up time (months): 13"	"follow-up time (months): NTL"	"follow-up time (months): 175"	"follow-up time (months): 22"	"follow-up time (months): 107"	"follow-up time (months): 99"	"follow-up time (months): 21"	"follow-up time (months): 172"	"follow-up time (months): 63"	"follow-up time (months): 12"	"follow-up time (months): 17"	"follow-up time (months): 60"	"follow-up time (months): 14"	"follow-up time (months): 14"	"follow-up time (months): 11"	"follow-up time (months): 107"	"follow-up time (months): 2"	"follow-up time (months): 28"	"follow-up time (months): 20"	"follow-up time (months): 91"	"follow-up time (months): 13"	"follow-up time (months): 13"	"follow-up time (months): 24"	"follow-up time (months): 91"	"follow-up time (months): 87"	"follow-up time (months): 14"	"follow-up time (months): 3"	"follow-up time (months): 14"	"follow-up time (months): 56"	"follow-up time (months): 32"	"follow-up time (months): 31"	"follow-up time (months): 6"	"follow-up time (months): 85"	"follow-up time (months): 85"	"follow-up time (months): 11"	"follow-up time (months): 184"	"follow-up time (months): 155"	"follow-up time (months): 123"	"follow-up time (months): 179"	"follow-up time (months): 119"	"follow-up time (months): 204"	"follow-up time (months): 53"	"follow-up time (months): NTL"	"follow-up time (months): NTL"	"follow-up time (months): NTL"	"follow-up time (months): NTL"	"follow-up time (months): 4"	"follow-up time (months): 23"	"follow-up time (months): 17"	"follow-up time (months): 103"	"follow-up time (months): 28"	"follow-up time (months): 17"	"follow-up time (months): 11"	"follow-up time (months): 19"	"follow-up time (months): 14"	"follow-up time (months): 30"	"follow-up time (months): 77"	"follow-up time (months): 2"	"follow-up time (months): 140"	"follow-up time (months): 11"	"follow-up time (months): 4"	"follow-up time (months): 6"	"follow-up time (months): 54"	"follow-up time (months): 8"	"follow-up time (months): 10"	"follow-up time (months): 121"	"follow-up time (months): 111"	"follow-up time (months): 105"	"follow-up time (months): 115"	"follow-up time (months): 102"	"follow-up time (months): 42"	"follow-up time (months): 59"	"follow-up time (months): 66"	"follow-up time (months): 244"	"follow-up time (months): 223"	"follow-up time (months): 157"	"follow-up time (months): 175"	"follow-up time (months): 23"	"follow-up time (months): 78"	"follow-up time (months): 67"	"follow-up time (months): 180"	"follow-up time (months): 52"	"follow-up time (months): 55"	"follow-up time (months): 193"	"follow-up time (months): 23"	"follow-up time (months): 205"	"follow-up time (months): 23"	"follow-up time (months): 4"	"follow-up time (months): 13"	"follow-up time (months): 67"	"follow-up time (months): 125"	"follow-up time (months): 22"	"follow-up time (months): 204"	"follow-up time (months): 26"	"follow-up time (months): 13"	"follow-up time (months): 42"	"follow-up time (months): 179"	"follow-up time (months): 48"	"follow-up time (months): 50"	"follow-up time (months): 3"	"follow-up time (months): 8"	"follow-up time (months): 188"	"follow-up time (months): 2"	"follow-up time (months): 9"	"follow-up time (months): 29"	"follow-up time (months): 91"	"follow-up time (months): 83"	"follow-up time (months): 13"	"follow-up time (months): 10"	"follow-up time (months): 40"	"follow-up time (months): 76"	"follow-up time (months): 27"	"follow-up time (months): 9"	"follow-up time (months): 63"	"follow-up time (months): 54"	"follow-up time (months): 14"	"follow-up time (months): 11"	"follow-up time (months): 143"	"follow-up time (months): 26"	"follow-up time (months): 21"	"follow-up time (months): 9"	"follow-up time (months): 134"	"follow-up time (months): 0"	"follow-up time (months): 23"	"follow-up time (months): 34"	"follow-up time (months): 5"	"follow-up time (months): 52"	"follow-up time (months): 17"	"follow-up time (months): 11"	"follow-up time (months): 34"	"follow-up time (months): 3"	"follow-up time (months): 2"	"follow-up time (months): 8"	"follow-up time (months): 0"	"follow-up time (months): 27"	"follow-up time (months): 45"	"follow-up time (months): 100"	"follow-up time (months): 88"	"follow-up time (months): 7"	"follow-up time (months): 3"	"follow-up time (months): 1"	"follow-up time (months): 4"	"follow-up time (months): 206"	"follow-up time (months): 104"	"follow-up time (months): 7"	"follow-up time (months): 140"	"follow-up time (months): 9"	"follow-up time (months): 23"	"follow-up time (months): 11"	"follow-up time (months): 11"	"follow-up time (months): 174"	"follow-up time (months): 8"	"follow-up time (months): 105"	"follow-up time (months): 29"	"follow-up time (months): 118"	"follow-up time (months): 7"	"follow-up time (months): 81"	"follow-up time (months): 18"	"follow-up time (months): 6"	"follow-up time (months): 118"	"follow-up time (months): 6"	"follow-up time (months): 111"	"follow-up time (months): 19"	"follow-up time (months): 116"	"follow-up time (months): 8"	"follow-up time (months): 20"	"follow-up time (months): 6"	"follow-up time (months): 2"	"follow-up time (months): 221"	"follow-up time (months): 11"	"follow-up time (months): 57"	"follow-up time (months): 43"	"follow-up time (months): 95"	"follow-up time (months): 34"	"follow-up time (months): 12"	"follow-up time (months): 33"	"follow-up time (months): 24"	"follow-up time (months): 200"	"follow-up time (months): 80"
!Sample_characteristics_ch1	"status: ALIVE"	"status: DEAD"	"status: DEAD"	"status: DEAD"	"status: DEAD"	"status: ALIVE"	"status: DEAD"	"status: NTL"	"status: DEAD"	"status: ALIVE"	"status: DEAD"	"status: ALIVE"	"status: DEAD"	"status: DEAD"	"status: ALIVE"	"status: ALIVE"	"status: ALIVE"	"status: NTL"	"status: ALIVE"	"status: ALIVE"	"status: DEAD"	"status: ALIVE"	"status: DEAD"	"status: DEAD"	"status: DEAD"	"status: ALIVE"	"status: DEAD"	"status: ALIVE"	"status: ALIVE"	"status: DEAD"	"status: DEAD"	"status: DEAD"	"status: ALIVE"	"status: ALIVE"	"status: ALIVE"	"status: DEAD"	"status: ALIVE"	"status: ALIVE"	"status: ALIVE"	"status: DEAD"	"status: DEAD"	"status: ALIVE"	"status: DEAD"	"status: ALIVE"	"status: DEAD"	"status: DEAD"	"status: DEAD"	"status: DEAD"	"status: ALIVE"	"status: ALIVE"	"status: DEAD"	"status: DEAD"	"status: ALIVE"	"status: NTL"	"status: ALIVE"	"status: DEAD"	"status: ALIVE"	"status: DEAD"	"status: DEAD"	"status: DEAD"	"status: DEAD"	"status: DEAD"	"status: DEAD"	"status: NTL"	"status: ALIVE"	"status: DEAD"	"status: ALIVE"	"status: ALIVE"	"status: DEAD"	"status: ALIVE"	"status: ALIVE"	"status: ALIVE"	"status: DEAD"	"status: ALIVE"	"status: NTL"	"status: DEAD"	"status: DEAD"	"status: DEAD"	"status: ALIVE"	"status: DEAD"	"status: ALIVE"	"status: DEAD"	"status: ALIVE"	"status: DEAD"	"status: DEAD"	"status: DEAD"	"status: DEAD"	"status: ALIVE"	"status: DEAD"	"status: DEAD"	"status: ALIVE"	"status: DEAD"	"status: ALIVE"	"status: DEAD"	"status: ALIVE"	"status: ALIVE"	"status: DEAD"	"status: ALIVE"	"status: NTL"	"status: DEAD"	"status: DEAD"	"status: DEAD"	"status: ALIVE"	"status: NTL"	"status: ALIVE"	"status: ALIVE"	"status: DEAD"	"status: ALIVE"	"status: DEAD"	"status: ALIVE"	"status: DEAD"	"status: ALIVE"	"status: ALIVE"	"status: NTL"	"status: ALIVE"	"status: DEAD"	"status: DEAD"	"status: ALIVE"	"status: DEAD"	"status: DEAD"	"status: ALIVE"	"status: NTL"	"status: ALIVE"	"status: DEAD"	"status: DEAD"	"status: ALIVE"	"status: ALIVE"	"status: DEAD"	"status: DEAD"	"status: NTL"	"status: ALIVE"	"status: DEAD"	"status: DEAD"	"status: DEAD"	"status: DEAD"	"status: DEAD"	"status: ALIVE"	"status: DEAD"	"status: DEAD"	"status: DEAD"	"status: DEAD"	"status: DEAD"	"status: DEAD"	"status: DEAD"	"status: DEAD"	"status: DEAD"	"status: DEAD"	"status: DEAD"	"status: DEAD"	"status: DEAD"	"status: DEAD"	"status: ALIVE"	"status: DEAD"	"status: DEAD"	"status: DEAD"	"status: DEAD"	"status: ALIVE"	"status: DEAD"	"status: DEAD"	"status: DEAD"	"status: ALIVE"	"status: DEAD"	"status: DEAD"	"status: ALIVE"	"status: ALIVE"	"status: ALIVE"	"status: DEAD"	"status: ALIVE"	"status: ALIVE"	"status: ALIVE"	"status: NTL"	"status: NTL"	"status: NTL"	"status: NTL"	"status: DEAD"	"status: DEAD"	"status: DEAD"	"status: DEAD"	"status: DEAD"	"status: DEAD"	"status: DEAD"	"status: DEAD"	"status: DEAD"	"status: DEAD"	"status: ALIVE"	"status: DEAD"	"status: ALIVE"	"status: DEAD"	"status: DEAD"	"status: DEAD"	"status: DEAD"	"status: DEAD"	"status: DEAD"	"status: ALIVE"	"status: ALIVE"	"status: ALIVE"	"status: ALIVE"	"status: DEAD"	"status: DEAD"	"status: DEAD"	"status: ALIVE"	"status: ALIVE"	"status: ALIVE"	"status: ALIVE"	"status: ALIVE"	"status: DEAD"	"status: ALIVE"	"status: ALIVE"	"status: ALIVE"	"status: DEAD"	"status: DEAD"	"status: DEAD"	"status: DEAD"	"status: ALIVE"	"status: DEAD"	"status: DEAD"	"status: DEAD"	"status: DEAD"	"status: DEAD"	"status: DEAD"	"status: ALIVE"	"status: DEAD"	"status: DEAD"	"status: DEAD"	"status: DEAD"	"status: DEAD"	"status: DEAD"	"status: ALIVE"	"status: DEAD"	"status: ALIVE"	"status: DEAD"	"status: DEAD"	"status: DEAD"	"status: ALIVE"	"status: ALIVE"	"status: DEAD"	"status: DEAD"	"status: DEAD"	"status: DEAD"	"status: DEAD"	"status: DEAD"	"status: DEAD"	"status: DEAD"	"status: DEAD"	"status: DEAD"	"status: DEAD"	"status: DEAD"	"status: DEAD"	"status: DEAD"	"status: DEAD"	"status: DEAD"	"status: DEAD"	"status: DEAD"	"status: DEAD"	"status: DEAD"	"status: DEAD"	"status: DEAD"	"status: DEAD"	"status: DEAD"	"status: DEAD"	"status: DEAD"	"status: DEAD"	"status: DEAD"	"status: DEAD"	"status: DEAD"	"status: DEAD"	"status: DEAD"	"status: DEAD"	"status: DEAD"	"status: DEAD"	"status: ALIVE"	"status: DEAD"	"status: DEAD"	"status: DEAD"	"status: DEAD"	"status: DEAD"	"status: DEAD"	"status: DEAD"	"status: DEAD"	"status: DEAD"	"status: DEAD"	"status: DEAD"	"status: DEAD"	"status: DEAD"	"status: DEAD"	"status: DEAD"	"status: DEAD"	"status: DEAD"	"status: DEAD"	"status: ALIVE"	"status: DEAD"	"status: ALIVE"	"status: DEAD"	"status: DEAD"	"status: DEAD"	"status: DEAD"	"status: ALIVE"	"status: DEAD"	"status: DEAD"	"status: DEAD"	"status: DEAD"	"status: DEAD"	"status: ALIVE"	"status: DEAD"	"status: ALIVE"	"status: ALIVE"	"status: DEAD"
!Sample_characteristics_ch1	"disease free survival in months: 121"	"disease free survival in months: 21"	"disease free survival in months: 86"	"disease free survival in months: 10"	"disease free survival in months: 81"	"disease free survival in months: 68"	"disease free survival in months: 52"	""	"disease free survival in months: 70"	"disease free survival in months: 115"	"disease free survival in months: 13"	"disease free survival in months: 118"	"disease free survival in months: 104"	"disease free survival in months: 5"	"disease free survival in months: 218"	"disease free survival in months: 87"	"disease free survival in months: 5"	""	"disease free survival in months: 51"	"disease free survival in months: 134"	"disease free survival in months: 36"	"disease free survival in months: 54"	"disease free survival in months: 28"	"disease free survival in months: 228"	"disease free survival in months: 18"	"disease free survival in months: 58"	"disease free survival in months: 28"	"disease free survival in months: 64"	"disease free survival in months: 6"	"disease free survival in months: 8"	"disease free survival in months: 68"	"disease free survival in months: 88"	"disease free survival in months: 131"	"disease free survival in months: 101"	"disease free survival in months: 170"	"disease free survival in months: 3"	"disease free survival in months: 88"	"disease free survival in months: 84"	"disease free survival in months: 116"	"disease free survival in months: 44"	"disease free survival in months: 108"	"disease free survival in months: 55"	"disease free survival in months: 2"	"disease free survival in months: 55"	"disease free survival in months: 111"	"disease free survival in months: 76"	"disease free survival in months: 46"	"disease free survival in months: 175"	"disease free survival in months: 203"	"disease free survival in months: 59"	"disease free survival in months: 54"	"disease free survival in months: 124"	"disease free survival in months: 199"	""	"disease free survival in months: 62"	"disease free survival in months: 40"	"disease free survival in months: 52"	"disease free survival in months: 25"	"disease free survival in months: 16"	"disease free survival in months: 50"	"disease free survival in months: 17"	"disease free survival in months: 18"	"disease free survival in months: 11"	""	"disease free survival in months: 220"	"disease free survival in months: 45"	"disease free survival in months: 85"	"disease free survival in months: 113"	"disease free survival in months: 12"	"disease free survival in months: 81"	"disease free survival in months: 56"	"disease free survival in months: 69"	"disease free survival in months: 52"	"disease free survival in months: 72"	""	"disease free survival in months: 12"	"disease free survival in months: 13"	"disease free survival in months: 1"	"disease free survival in months: 256"	"disease free survival in months: 0"	"disease free survival in months: 175"	"disease free survival in months: 84"	"disease free survival in months: 49"	"disease free survival in months: 25"	"disease free survival in months: 150"	"disease free survival in months: 16"	"disease free survival in months: 124"	"disease free survival in months: 99"	"disease free survival in months: 127"	"disease free survival in months: 53"	"disease free survival in months: 80"	"disease free survival in months: 18"	"disease free survival in months: 117"	"disease free survival in months: 68"	"disease free survival in months: 122"	"disease free survival in months: 56"	"disease free survival in months: 57"	"disease free survival in months: 177"	""	"disease free survival in months: 33"	"disease free survival in months: 12"	"disease free survival in months: 6"	"disease free survival in months: 137"	""	"disease free survival in months: 59"	"disease free survival in months: 216"	"disease free survival in months: 164"	"disease free survival in months: 89"	"disease free survival in months: 89"	"disease free survival in months: 61"	"disease free survival in months: 17"	"disease free survival in months: 65"	"disease free survival in months: 123"	""	"disease free survival in months: 129"	"disease free survival in months: 2"	"disease free survival in months: 13"	"disease free survival in months: 62"	"disease free survival in months: 14"	"disease free survival in months: 14"	"disease free survival in months: 134"	""	"disease free survival in months: 80"	"disease free survival in months: 0"	"disease free survival in months: 7"	"disease free survival in months: 100"	"disease free survival in months: 51"	"disease free survival in months: 32"	"disease free survival in months: 13"	""	"disease free survival in months: 104"	"disease free survival in months: 11"	"disease free survival in months: 107"	"disease free survival in months: 99"	"disease free survival in months: 17"	"disease free survival in months: 172"	"disease free survival in months: na"	"disease free survival in months: 8"	"disease free survival in months: 11"	"disease free survival in months: 41"	"disease free survival in months: na"	"disease free survival in months: 14"	"disease free survival in months: na"	"disease free survival in months: na"	"disease free survival in months: na"	"disease free survival in months: 28"	"disease free survival in months: na"	"disease free survival in months: na"	"disease free survival in months: na"	"disease free survival in months: 4"	"disease free survival in months: 18"	"disease free survival in months: 41"	"disease free survival in months: 5"	"disease free survival in months: 9"	"disease free survival in months: 3"	"disease free survival in months: 10"	"disease free survival in months: na"	"disease free survival in months: na"	"disease free survival in months: na"	"disease free survival in months: na"	"disease free survival in months: 4"	"disease free survival in months: 70"	"disease free survival in months: 11"	"disease free survival in months: 184"	"disease free survival in months: 155"	"disease free survival in months: 123"	"disease free survival in months: 179"	"disease free survival in months: 119"	"disease free survival in months: 204"	"disease free survival in months: na"	""	""	""	""	"disease free survival in months: 3"	"disease free survival in months: 16"	"disease free survival in months: 13"	"disease free survival in months: 102"	"disease free survival in months: 16"	"disease free survival in months: 17"	"disease free survival in months: 11"	"disease free survival in months: 11"	"disease free survival in months: 3"	"disease free survival in months: 30"	"disease free survival in months: 77"	"disease free survival in months: 2"	"disease free survival in months: 140"	"disease free survival in months: 10"	"disease free survival in months: 4"	"disease free survival in months: 4"	"disease free survival in months: 51"	"disease free survival in months: 2"	"disease free survival in months: 5"	"disease free survival in months: 121"	"disease free survival in months: 111"	"disease free survival in months: 105"	"disease free survival in months: 115"	"disease free survival in months: 102"	"disease free survival in months: 21"	"disease free survival in months: 59"	"disease free survival in months: 66"	"disease free survival in months: 244"	"disease free survival in months: 223"	"disease free survival in months: 157"	"disease free survival in months: 175"	"disease free survival in months: 16"	"disease free survival in months: 78"	"disease free survival in months: 67"	"disease free survival in months: 180"	"disease free survival in months: 52"	"disease free survival in months: 28"	"disease free survival in months: 193"	"disease free survival in months: 12"	"disease free survival in months: 205"	"disease free survival in months: 8"	"disease free survival in months: 4"	"disease free survival in months: 6"	"disease free survival in months: 55"	"disease free survival in months: 125"	"disease free survival in months: 13"	"disease free survival in months: 204"	"disease free survival in months: 15"	"disease free survival in months: 5"	"disease free survival in months: 3"	"disease free survival in months: 179"	"disease free survival in months: 48"	"disease free survival in months: 50"	"disease free survival in months: 3"	"disease free survival in months: 5"	"disease free survival in months: 188"	"disease free survival in months: 2"	"disease free survival in months: 7"	"disease free survival in months: 24"	"disease free survival in months: 91"	"disease free survival in months: 17"	"disease free survival in months: 13"	"disease free survival in months: 7"	"disease free survival in months: 22"	"disease free survival in months: 76"	"disease free survival in months: 27"	"disease free survival in months: 4"	"disease free survival in months: 58"	"disease free survival in months: 48"	"disease free survival in months: 13"	"disease free survival in months: 3"	"disease free survival in months: 143"	"disease free survival in months: 10"	"disease free survival in months: 19"	"disease free survival in months: 5"	"disease free survival in months: 134"	"disease free survival in months: 0"	"disease free survival in months: 16"	"disease free survival in months: 34"	"disease free survival in months: 5"	"disease free survival in months: 52"	"disease free survival in months: 8"	"disease free survival in months: 11"	"disease free survival in months: 28"	"disease free survival in months: 3"	"disease free survival in months: 2"	"disease free survival in months: 8"	"disease free survival in months: 0"	"disease free survival in months: 27"	"disease free survival in months: 41"	"disease free survival in months: 93"	"disease free survival in months: 88"	"disease free survival in months: 5"	"disease free survival in months: 2"	"disease free survival in months: 1"	"disease free survival in months: 2"	"disease free survival in months: 206"	"disease free survival in months: 104"	"disease free survival in months: 4"	"disease free survival in months: 79"	"disease free survival in months: 9"	"disease free survival in months: 15"	"disease free survival in months: 8"	"disease free survival in months: 10"	"disease free survival in months: 6"	"disease free survival in months: 5"	"disease free survival in months: 63"	"disease free survival in months: 9"	"disease free survival in months: 20"	"disease free survival in months: 7"	"disease free survival in months: 81"	"disease free survival in months: na"	"disease free survival in months: 2"	"disease free survival in months: 103"	"disease free survival in months: 6"	"disease free survival in months: 111"	"disease free survival in months: 7"	"disease free survival in months: 41"	"disease free survival in months: 8"	"disease free survival in months: 10"	"disease free survival in months: 4"	"disease free survival in months: 1"	"disease free survival in months: 221"	"disease free survival in months: na"	"disease free survival in months: 57"	"disease free survival in months: 43"	"disease free survival in months: 14"	"disease free survival in months: 11"	"disease free survival in months: 12"	"disease free survival in months: 33"	"disease free survival in months: 24"	"disease free survival in months: 200"	"disease free survival in months: 73"
!Sample_characteristics_ch1	"relapse (event=1; no event=0): 0"	"relapse (event=1; no event=0): 0"	"relapse (event=1; no event=0): 0"	"relapse (event=1; no event=0): 1"	"relapse (event=1; no event=0): 1"	"relapse (event=1; no event=0): 0"	"relapse (event=1; no event=0): 0"	""	"relapse (event=1; no event=0): 0"	"relapse (event=1; no event=0): 0"	"relapse (event=1; no event=0): 1"	"relapse (event=1; no event=0): 0"	"relapse (event=1; no event=0): 1"	"relapse (event=1; no event=0): 0"	"relapse (event=1; no event=0): 0"	"relapse (event=1; no event=0): 0"	"relapse (event=1; no event=0): 1"	""	"relapse (event=1; no event=0): 0"	"relapse (event=1; no event=0): 0"	"relapse (event=1; no event=0): 0"	"relapse (event=1; no event=0): 0"	"relapse (event=1; no event=0): 1"	"relapse (event=1; no event=0): 0"	"relapse (event=1; no event=0): 1"	"relapse (event=1; no event=0): 0"	"relapse (event=1; no event=0): 1"	"relapse (event=1; no event=0): 0"	"relapse (event=1; no event=0): 1"	"relapse (event=1; no event=0): 0"	"relapse (event=1; no event=0): 1"	"relapse (event=1; no event=0): 1"	"relapse (event=1; no event=0): 0"	"relapse (event=1; no event=0): 0"	"relapse (event=1; no event=0): 0"	"relapse (event=1; no event=0): 1"	"relapse (event=1; no event=0): 0"	"relapse (event=1; no event=0): 0"	"relapse (event=1; no event=0): 0"	"relapse (event=1; no event=0): 0"	"relapse (event=1; no event=0): 0"	"relapse (event=1; no event=0): 0"	"relapse (event=1; no event=0): 0"	"relapse (event=1; no event=0): 0"	"relapse (event=1; no event=0): 0"	"relapse (event=1; no event=0): 0"	"relapse (event=1; no event=0): 0"	"relapse (event=1; no event=0): 0"	"relapse (event=1; no event=0): 0"	"relapse (event=1; no event=0): 0"	"relapse (event=1; no event=0): 1"	"relapse (event=1; no event=0): 0"	"relapse (event=1; no event=0): 0"	""	"relapse (event=1; no event=0): 0"	"relapse (event=1; no event=0): 1"	"relapse (event=1; no event=0): 0"	"relapse (event=1; no event=0): 0"	"relapse (event=1; no event=0): 1"	"relapse (event=1; no event=0): 1"	"relapse (event=1; no event=0): 0"	"relapse (event=1; no event=0): 1"	"relapse (event=1; no event=0): 1"	""	"relapse (event=1; no event=0): 0"	"relapse (event=1; no event=0): 0"	"relapse (event=1; no event=0): 0"	"relapse (event=1; no event=0): 0"	"relapse (event=1; no event=0): 1"	"relapse (event=1; no event=0): 0"	"relapse (event=1; no event=0): 0"	"relapse (event=1; no event=0): 0"	"relapse (event=1; no event=0): 0"	"relapse (event=1; no event=0): 0"	""	"relapse (event=1; no event=0): 1"	"relapse (event=1; no event=0): 0"	"relapse (event=1; no event=0): 0"	"relapse (event=1; no event=0): 0"	"relapse (event=1; no event=0): 0"	"relapse (event=1; no event=0): 0"	"relapse (event=1; no event=0): 0"	"relapse (event=1; no event=0): 0"	"relapse (event=1; no event=0): 1"	"relapse (event=1; no event=0): 0"	"relapse (event=1; no event=0): 1"	"relapse (event=1; no event=0): 0"	"relapse (event=1; no event=0): 0"	"relapse (event=1; no event=0): 0"	"relapse (event=1; no event=0): 0"	"relapse (event=1; no event=0): 0"	"relapse (event=1; no event=0): 0"	"relapse (event=1; no event=0): 0"	"relapse (event=1; no event=0): 0"	"relapse (event=1; no event=0): 0"	"relapse (event=1; no event=0): 0"	"relapse (event=1; no event=0): 0"	"relapse (event=1; no event=0): 0"	""	"relapse (event=1; no event=0): 1"	"relapse (event=1; no event=0): 0"	"relapse (event=1; no event=0): 1"	"relapse (event=1; no event=0): 0"	""	"relapse (event=1; no event=0): 0"	"relapse (event=1; no event=0): 0"	"relapse (event=1; no event=0): 1"	"relapse (event=1; no event=0): 0"	"relapse (event=1; no event=0): 0"	"relapse (event=1; no event=0): 0"	"relapse (event=1; no event=0): 1"	"relapse (event=1; no event=0): 0"	"relapse (event=1; no event=0): 0"	""	"relapse (event=1; no event=0): 0"	"relapse (event=1; no event=0): 0"	"relapse (event=1; no event=0): 0"	"relapse (event=1; no event=0): 0"	"relapse (event=1; no event=0): 0"	"relapse (event=1; no event=0): 0"	"relapse (event=1; no event=0): 0"	""	"relapse (event=1; no event=0): 0"	"relapse (event=1; no event=0): 0"	"relapse (event=1; no event=0): 1"	"relapse (event=1; no event=0): 0"	"relapse (event=1; no event=0): 0"	"relapse (event=1; no event=0): 1"	"relapse (event=1; no event=0): 0"	""	"relapse (event=1; no event=0): 1"	"relapse (event=1; no event=0): 1"	"relapse (event=1; no event=0): 0"	"relapse (event=1; no event=0): 0"	"relapse (event=1; no event=0): 1"	"relapse (event=1; no event=0): 0"	"relapse (event=1; no event=0): na"	"relapse (event=1; no event=0): 1"	"relapse (event=1; no event=0): 1"	"relapse (event=1; no event=0): 1"	"relapse (event=1; no event=0): na"	"relapse (event=1; no event=0): 1"	"relapse (event=1; no event=0): na"	"relapse (event=1; no event=0): na"	"relapse (event=1; no event=0): na"	"relapse (event=1; no event=0): 0"	"relapse (event=1; no event=0): na"	"relapse (event=1; no event=0): na"	"relapse (event=1; no event=0): na"	"relapse (event=1; no event=0): 1"	"relapse (event=1; no event=0): 1"	"relapse (event=1; no event=0): 1"	"relapse (event=1; no event=0): 1"	"relapse (event=1; no event=0): 1"	"relapse (event=1; no event=0): 0"	"relapse (event=1; no event=0): 1"	"relapse (event=1; no event=0): na"	"relapse (event=1; no event=0): na"	"relapse (event=1; no event=0): na"	"relapse (event=1; no event=0): na"	"relapse (event=1; no event=0): 1"	"relapse (event=1; no event=0): 1"	"relapse (event=1; no event=0): 1"	"relapse (event=1; no event=0): 0"	"relapse (event=1; no event=0): 0"	"relapse (event=1; no event=0): 0"	"relapse (event=1; no event=0): 0"	"relapse (event=1; no event=0): 0"	"relapse (event=1; no event=0): 0"	"relapse (event=1; no event=0): na"	""	""	""	""	"relapse (event=1; no event=0): 1"	"relapse (event=1; no event=0): 1"	"relapse (event=1; no event=0): 1"	"relapse (event=1; no event=0): 1"	"relapse (event=1; no event=0): 1"	"relapse (event=1; no event=0): 1"	"relapse (event=1; no event=0): 0"	"relapse (event=1; no event=0): 1"	"relapse (event=1; no event=0): 1"	"relapse (event=1; no event=0): 0"	"relapse (event=1; no event=0): 0"	"relapse (event=1; no event=0): 0"	"relapse (event=1; no event=0): 0"	"relapse (event=1; no event=0): 1"	"relapse (event=1; no event=0): 0"	"relapse (event=1; no event=0): 1"	"relapse (event=1; no event=0): 1"	"relapse (event=1; no event=0): 1"	"relapse (event=1; no event=0): 1"	"relapse (event=1; no event=0): 0"	"relapse (event=1; no event=0): 0"	"relapse (event=1; no event=0): 0"	"relapse (event=1; no event=0): 0"	"relapse (event=1; no event=0): 0"	"relapse (event=1; no event=0): 1"	"relapse (event=1; no event=0): 0"	"relapse (event=1; no event=0): 0"	"relapse (event=1; no event=0): 0"	"relapse (event=1; no event=0): 0"	"relapse (event=1; no event=0): 0"	"relapse (event=1; no event=0): 0"	"relapse (event=1; no event=0): 1"	"relapse (event=1; no event=0): 0"	"relapse (event=1; no event=0): 0"	"relapse (event=1; no event=0): 0"	"relapse (event=1; no event=0): 0"	"relapse (event=1; no event=0): 1"	"relapse (event=1; no event=0): 0"	"relapse (event=1; no event=0): 1"	"relapse (event=1; no event=0): 0"	"relapse (event=1; no event=0): 1"	"relapse (event=1; no event=0): 0"	"relapse (event=1; no event=0): 1"	"relapse (event=1; no event=0): 1"	"relapse (event=1; no event=0): 0"	"relapse (event=1; no event=0): 1"	"relapse (event=1; no event=0): 0"	"relapse (event=1; no event=0): 1"	"relapse (event=1; no event=0): 1"	"relapse (event=1; no event=0): 1"	"relapse (event=1; no event=0): 0"	"relapse (event=1; no event=0): 0"	"relapse (event=1; no event=0): 0"	"relapse (event=1; no event=0): 0"	"relapse (event=1; no event=0): 1"	"relapse (event=1; no event=0): 0"	"relapse (event=1; no event=0): 1"	"relapse (event=1; no event=0): 1"	"relapse (event=1; no event=0): 1"	"relapse (event=1; no event=0): 0"	"relapse (event=1; no event=0): 1"	"relapse (event=1; no event=0): 1"	"relapse (event=1; no event=0): 1"	"relapse (event=1; no event=0): 1"	"relapse (event=1; no event=0): 0"	"relapse (event=1; no event=0): 1"	"relapse (event=1; no event=0): 1"	"relapse (event=1; no event=0): 1"	"relapse (event=1; no event=0): 1"	"relapse (event=1; no event=0): 1"	"relapse (event=1; no event=0): 1"	"relapse (event=1; no event=0): 0"	"relapse (event=1; no event=0): 1"	"relapse (event=1; no event=0): 1"	"relapse (event=1; no event=0): 1"	"relapse (event=1; no event=0): 0"	"relapse (event=1; no event=0): 0"	"relapse (event=1; no event=0): 1"	"relapse (event=1; no event=0): 0"	"relapse (event=1; no event=0): 0"	"relapse (event=1; no event=0): 0"	"relapse (event=1; no event=0): 1"	"relapse (event=1; no event=0): 0"	"relapse (event=1; no event=0): 1"	"relapse (event=1; no event=0): 0"	"relapse (event=1; no event=0): 0"	"relapse (event=1; no event=0): 0"	"relapse (event=1; no event=0): 0"	"relapse (event=1; no event=0): 0"	"relapse (event=1; no event=0): 1"	"relapse (event=1; no event=0): 1"	"relapse (event=1; no event=0): 0"	"relapse (event=1; no event=0): 1"	"relapse (event=1; no event=0): 1"	"relapse (event=1; no event=0): 0"	"relapse (event=1; no event=0): 1"	"relapse (event=1; no event=0): 0"	"relapse (event=1; no event=0): 0"	"relapse (event=1; no event=0): 1"	"relapse (event=1; no event=0): 1"	"relapse (event=1; no event=0): 0"	"relapse (event=1; no event=0): 1"	"relapse (event=1; no event=0): 1"	"relapse (event=1; no event=0): 1"	"relapse (event=1; no event=0): 1"	"relapse (event=1; no event=0): 1"	"relapse (event=1; no event=0): 1"	"relapse (event=1; no event=0): 1"	"relapse (event=1; no event=0): 1"	"relapse (event=1; no event=0): 0"	"relapse (event=1; no event=0): 0"	"relapse (event=1; no event=0): na"	"relapse (event=1; no event=0): 1"	"relapse (event=1; no event=0): 1"	"relapse (event=1; no event=0): 0"	"relapse (event=1; no event=0): 0"	"relapse (event=1; no event=0): 1"	"relapse (event=1; no event=0): 1"	"relapse (event=1; no event=0): 0"	"relapse (event=1; no event=0): 1"	"relapse (event=1; no event=0): 1"	"relapse (event=1; no event=0): 1"	"relapse (event=1; no event=0): 0"	"relapse (event=1; no event=0): na"	"relapse (event=1; no event=0): 0"	"relapse (event=1; no event=0): 1"	"relapse (event=1; no event=0): 1"	"relapse (event=1; no event=0): 1"	"relapse (event=1; no event=0): 0"	"relapse (event=1; no event=0): 0"	"relapse (event=1; no event=0): 0"	"relapse (event=1; no event=0): 0"	"relapse (event=1; no event=0): 1"
