# Supplementary material for: Establishment of non-small-cell lung cancer risk prediction model based on prognosis-associated ADME genes
Source: Biosci Rep. 2021 Oct 14;41(10):BSR20211433. doi: 10.1042/BSR20211433 (PMC8527211; doi:10.1042/BSR20211433)
Supplement: Supplementary Materials S1-S3 [file BSR-2021-1433_supp.zip › BSR-2021-1433_suppS3.txt]

Supplementary material 3. Differential genes in Characteristic heat maps

ANGPT4
OTC
RS1
OVCH1
RTKN2
C16orf59
CD300LG
CD5L
CAV3
ANGPTL7
RAMP2
MYOC
CELA2B
C13orf15
CYP1A2
SLC6A4
IQGAP3
ACVRL1
TOP2A
UBE2T
NEK2
OR6K3
KIF4A
ROBO4
LOC158376
C10orf67
CDC20
KIF20A
CDC25C
DLGAP5
FAM107A
KANK3
KIF2C
HJURP
E2F8
CHRM2
EMP2
TEK
UHRF1
AGER
PYCR1
CLEC3B
LDB2
CHRNA2
BUB1B
ADRA1A
GPM6A
MND1
PECAM1
NUF2
EDNRB
C9orf140
PLK1
HSPA12B
GP9
ITLN2
FHL1
CDCA8
S1PR1
C13orf36
CDH5
PRX
GPR146
GYPE
RAMP3
ANLN
EPAS1
HBM
UBE2C
RBP2
STX11
CASP12
KIF14
BIRC5
STIL
SH2D3C
C20orf202
PTPN21
LIMS2
GRK5
CNTN6
SPAG5
SEMA3G
RSPO1
GPD1
SKA3
HTR3C
EXO1
ASPM
DEPDC1
PRKCE
NCAPG
TPX2
MGC27382
CHRM1
MELK
DEPDC1B
TROAP
CDC6
RECQL4
MYBL2
CCNB2
PALM2-AKAP2
CDCA3
SPTBN1
CAV1
ORC6L
ALAS2
CYP3A7
CCNB1
ALDH18A1
KIF18B
CEP55
C20orf160
SCUBE1
PTPRB
CA4
GTSE1
GPIHBP1
RCC1
ARHGEF15
CDC45
AURKB
RAD54L
LOC149620
MYH2
AGRP
ZWINT
OTUD1
GINS1
KIF11
CENPF
TAL1
PKMYT1
AGBL1
HMMR
SGOL1
WWC2
SPOCK2
RRM2
KCNA4
FCN3
CLEC14A
GRIA1
TMEM177
GCOM1
CENPA
ERCC6L
SNRK
NDC80
LOC572558
ANKRD1
CAT
CDT1
MYCT1
EZH2
NME1
KIAA0101
LOC400804
CCDC141
USHBP1
CLEC4M
CALCRL
C19orf59
CKAP2L
LYVE1
SOX17
NCAPH
FOXF1
CDCA5
ASPA
MMP11
FOXM1
PPP1R14B
SRPK1
ERG
CSRNP1
MCM10
C16orf75
JAM2
SIRPD
GIMAP8
PTPN5
NUSAP1
CLIC5
TMEM100
INMT
TTK
RPL13AP17
CCNA2
KCNT2
ECSCR
WFS1
RXFP2
FRMD3
PAICS
SDPR
TCF21
MOGAT1
AKAP2
HIGD1B
FABP4
PBK
CDCA2
TUBB1
FGF10
TNR
EPN3
EFNA4
PPAT
EPR1
FHL5
HELLS
GRRP1
PDLIM2
HBA2
RXFP1
ANGPTL5
GINS2
ORC1L
GPA33
NPR1
MKI67
ADAMTS8
ARHGAP6
SPC25
PNPLA6
EMCN
ESPL1
KIF15
EFNA3
OVCH2
XRCC2
LRRN3
TMEM88
FIGF
CYYR1
KIFC1
CCNF
IGSF9
CCRL1
ADH1A
ESAM
AURKA
CD93
BUB1
RASAL1
TK1
ACTN2
SLC39A8
LRRC36
ASF1B
SERINC1
SEC14L3
NMUR1
PCDH15
STARD8
BEND2
KNTC1
SPTBN2
MMRN2
STARD13
CLEC1B
CCNE1
FAM64A
SGCG
CD101
CTHRC1
SGK269
NEIL3
CCDC48
OTX1
PRC1
LRRC32
NOVA2
F11
CMTM5
GLIPR2
PAFAH1B3
FGD5
MYO19
C17orf53
EME1
SKA1
MEX3A
TNS1
NECAB1
SYT15
C16orf88
NLRC4
C9orf100
UNC45B
C1orf112
DNA2
ARHGAP31
SASH1
VIPR1
F8
NCKAP5
NFKBIL2
PLAC9
TRAIP
GDF10
SFXN1
ST6GALNAC6
AOC3
CDKN3
CHAF1B
ESCO2
ANGPTL1
POLQ
SLC25A10
CCT3
TNNC1
CDCA7
VWF
CCDC85A
LOXHD1
SHCBP1
FLAD1
GPR112
JPH4
HYAL2
RHOJ
TIE1
KIF23
INPP5K
RETN
CLDN5
BMPR2
ADM2
FGF11
SLC19A3
MAD2L1
ADRB2
GRASP
DENND3
FXYD1
KIAA1462
KL
PKHD1L1
SMAD6
CACNA1S
HMGA1
BTNL9
DONSON
ST8SIA6
PHACTR1
HSPB6
GGCT
TRHDE
GRIK4
HBB
STX12
TRIP13
DPP6
CD36
KANK2
PTTG1
PHACTR2
FANCI
TFAP4
PSAT1
SLC6A13
FMO2
TFAP2A
CENPE
GPX3
GPT2
NRG3
C7orf45
MCM4
CPB2
RAD51
E2F2
BLM
CASKIN2
SLC4A1
BRIP1
CHEK1
NXPH3
TMPRSS4
RAI2
GNAQ
EMR3
CD34
SECISBP2L
DEFA1B
FAM111B
RASGRP4
CLDN18
ADCY4
TNXB
MSTO1
MLF1IP
BCL6B
CENPI
IL3RA
IQSEC3
LAMP3
KCNAB1
RASIP1
DPEP2
ZFP106
DOCK4
FAM136A
GATA1
LHFP
GSTM5
PDIA4
NOTCH4
PEAR1
KIF17
FAM82A2
NDST1
KLF6
CDK1
COX4I2
POLE2
FAM162B
DLC1
SLC5A9
ERVFRDE1
CLEC1A
TIMELESS
SH2D4B
PTPRQ
FEN1
PPAP2C
KIF1C
KPNA2
UPK3B
SIGLEC11
FERMT1
RSPO2
PPP1R15A
CBLC
ABCA8
HSD17B6
TYMS
ABCA12
MUSK
FANCD2
LRP2BP
KAT2A
ARC
GINS4
TRPV2
CDC25A
PKNOX2
GIMAP6
VAMP2
ADARB1
SIRPB1
C8B
SLC5A4
ADPRH
FAM189A2
SLC24A4
C15orf42
ENG
RXRG
PDE5A
KAL1
PADI4
C1QTNF7
C1orf198
PI16
TRAP1
C2orf29
HBA1
ETV4
ADRB1
C14orf132
OIP5
TGFBR2
ITLN1
QKI
B4GALT2
PCDH12
C5orf34
ECE2
TMEM204
CFP
MFAP4
GPBAR1
GLDN
NPM3
RAD54B
FANCA
FGR
PLK4
CASC5
ACE
SH3GL2
IL1RL1
IHH
LMO2
CDO1
ECT2
SPC24
CENPK
CAMP
HEMGN
PPAP2B
OSCAR
LCN6
CFD
FOLR3
SPN
C6orf155
DCAF13
CBX7
CALCOCO1
PTCRA
A2M
RILPL2
SC65
CGNL1
SPP1
CCL23
CLSPN
SIX4
LEPR
PTRF
PRAM1
SHMT2
PRR19
PVT1
BTNL8
HEG1
SLC25A39
SCN4B
EPB42
DES
GPRIN1
F12
SLC2A1
ART4
FPR2
CENPL
FAM83A
FAM150B
AVPR2
MAP3K3
CA1
PSMG3
FZD4
FLI1
HELT
ARHGAP11A
LRRC2
POC1A
NXF3
SESN1
CENPM
MS4A7
GKN2
COL11A1
RPP40
SPATS2
LMNB1
MASP1
AFF3
ABI3BP
C20orf20
TENC1
AFAP1L1
CASQ2
DPYSL2
NKAPL
C1orf135
AGTPBP1
LGI3
CYP17A1
HBG1
MAMDC2
TMEM90A
CFL2
CD52
KHDRBS2
RECK
PTH1R
ATAD2
ACADL
DTL
TIMM8A
VEPH1
DUSP27
PLA2G1B
COL10A1
ANGPT1
HN1L
CXorf36
MRPL3
C1QTNF2
CYBRD1
RAPGEF4
FBLN5
HPSE2
TACC1
OLR1
GPR17
WDR12
HMGB3
KLF17
DNASE2B
DENND2A
SRD5A1
MYADM
NCAPG2
PF4
HN1
C21orf45
SEPT4
MCM2
WDHD1
C5AR1
UTRN
DAPK2
GAPDH
PDE8B
SIDT2
LGR4
C1orf131
DKC1
TFB2M
FGFR4
RBMS2
ATIC
CSTF2
C1orf162
SYNPO
PLEKHN1
GNG11
INTS8
ST6GALNAC3
TGFBR3
CRY2
COL6A6
FLJ37543
BZW2
SFTPC
MUSTN1
KLF2
ST6GALNAC5
SLC1A1
STX1A
KCNIP1
C6orf174
SLC27A3
C7orf58
GYPC
FIGNL1
SYNPO2L
TMEM132C
PGLYRP1
TUBB3
GPR120
TRIM71
AGMAT
ACOXL
C12orf48
HSD17B4
SLC11A1
KLF9
HYAL1
OR2W3
C10orf54
CD300C
LPL
HSPB2
LATS2
CAV2
MARCO
PREX2
NLN
LTBP4
LIMD1
CCNE2
MGAT3
TMEM69
PITX1
HSPD1
CBX8
CKS1B
TBX4
AGTR1
MTBP
KCNA10
LIPN
KIF26B
LY6G6F
CCDC150
FAM13C
KIAA0408
FAM167B
CHRNA5
ADAMTSL4
C10orf2
TMEM182
HDGF
TRIM58
RAD51AP1
SFXN4
FAM72B
WDR62
CNRIP1
SUV39H2
KIF22
MOSC2
CCDC99
CMTM2
MFSD2B
RDM1
BYSL
GIMAP5
PKP3
MRC1
ATP1A2
GIMAP7
HPS5
MS4A15
TACC3
MDK
SVEP1
SALL4
MFNG
ABCA9
FAM71A
MMP12
KLB
TBX2
GREM1
COX7A1
C17orf91
CCBE1
LGI4
RASL12
TFR2
VSIG4
GATA6
HHIP
MSR1
FERMT2
PPBP
C1orf74
CST5
DTYMK
SNX25
GPR4
GPER
C10orf116
PTPRM
RUSC1
SNRPE
TMC2
CORO2B
DOK2
ZNF366
ATAD5
WDR75
ILF2
ADAMTSL3
ZBTB47
PDE2A
TPPP3
LOC399815
CCDC34
SLC14A1
EMR1
GUCA2A
HSPE1
TMEM132A
MCM6
C14orf139
TBRG4
PID1
CD302
CRABP2
FBXO32
TCEAL2
ALG1L
ADH1B
ZEB2
ACP5
SCN7A
SUSD2
KLHL33
C19orf48
CACNA2D2
SORBS1
LMCD1
LMOD3
PGR
C12orf32
ALOX5AP
DBF4
MSRB3
CD83
RCCD1
METTL1
FAM46B
PIP5K1B
SPARCL1
FAM189A1
IRAK1
FIG4
PDCD2L
B4GALNT4
SCARA5
ZBTB4
STRA6
TM6SF1
KIAA1324L
MMRN1
GSG2
SHROOM4
POLR2H
FLJ34503
ALOX5
ARHGEF3
KAT2B
LOC90586
PDK4
ITIH5
RFC4
TRIM59
GJB2
CBX3
SULT1C4
LDB3
E2F3
ZC3H8
PLCL1
DAO
MYL3
GADD45B
AATK
LILRA5
PDE1C
C1QTNF6
AWAT2
LOC100125556
ZEB1
MYL9
UBL3
ARRB2
AMICA1
CHTF18
SELP
JDP2
FAM72D
MYOCD
GMNN
C2orf40
KIR3DL1
DDX12
CASS4
HBG2
CCDC69
SLC46A2
COLEC10
LMO7
RASGEF1B
CENPH
DNAJC9
RCC2
EXOC3L
JUND
POLG2
AK3L1
PVRL4
ITM2A
KCNK3
RHOV
MYO1C
GAB1
OGN
TNFSF12
HEATR1
CAB39L
SLC7A5
PGM5
E2F7
MTMR10
SLIT3
CARD14
SGPL1
SLFNL1
SLC5A6
GNAI2
PALMD
CDCA4
GRHL3
SASS6
RBM28
CCT5
LRRC18
EPB41L5
ANO2
BRIX1
SLIT2
H2AFX
FAM125B
FAM124B
ICAM2
AQP1
GIMAP1
KCNA5
PTPRH
DIXDC1
NARF
RANBP3L
F10
LOC723809
WFDC1
GAS6
SGEF
PDE1B
ZWILCH
LMOD1
PLSCR4
CHEK2
PRSS35
MORC2
XPO5
TUBG1
ITGA8
SSTR1
C18orf56
WISP2
ZBTB16
YDJC
BMPER
PRG4
MYH10
PPP1R14A
PYGM
C6orf129
MIF
RASGRF1
APOLD1
FAM83D
CCIN
C20orf151
PUS7
SEMA5A
MRPL12
THSD1
ARHGEF6
ART1
SH3BP5
FRY
ACACB
PDK1
LAD1
C13orf1
RNASEH2A
ENO1
MYH1
TEX14
NEDD9
PDF
PCYOX1
MCM8
ANKS1A
LRRK2
PIF1
HPCAL1
CCRL2
MSL3L2
TPI1
SMUG1
NCF2
ZYG11A
CDH19
RACGAP1
PRICKLE2
SCAI
FOSB
TPBG
IGSF10
FAM72A
TMEM47
OSTBETA
PEBP4
C1orf170
ROR1
S1PR4
GJA4
NOSTRIN
HLA-E
PDZD2
C11orf9
BAI3
STYK1
PHKA1
TIMP3
RFWD3
KIAA0040
MT1M
STOM
CST1
DACH1
PAK1
ATP10B
BRI3BP
DSCC1
CCL14
NTN4
GPR182
MSI2
METTL7A
CD97
CSRP1
DUS4L
SRL
MMP1
KCTD12
C12orf69
LRRFIP1
MMP19
NTNG1
BMX
DNASE1L3
FAM65A
SERPING1
WFIKKN2
MCOLN1
TOM1L2
AK1
CD300LF
KIAA1524
LDLR
ANKRD29
MGC42105
TMEM150B
OLFML1
GPM6B
GMFG
HMGCLL1
RGS9
CA3
ANO6
PLA2G4F
PLEKHO2
SDCBP
MARCKSL1
SNRPA1
PDIA6
SIGLECP3
RMST
MFSD2A
C2orf71
SNHG1
SGCA
INSC
ZFP36
EXOSC5
FLT4
KDM5B
ARHGAP18
ALDOA
C12orf49
C20orf72
XYLB
SGOL2
PUS1
ABCC13
PTPLAD2
NEXN
R3HDM1
LEFTY2
SCARF1
FAM128A
C8orf84
NIPSNAP1
SH3D19
CCDC137
DUSP1
REM1
CD81
P2RY14
SLC44A2
RICH2
ERBB4
GIMAP4
PCDH17
FBXO43
CRIM1
ANXA3
MEFV
MITF
STAC
SELPLG
SLC8A3
PFKP
TJP1
FUT2
CHRDL1
NME2
GPR172A
LTC4S
NOP2
RCAN1
ATP1B2
TUBA1C
ALG3
ARHGEF19
GATA2
PAQR4
CYP4B1
ADCY9
IPO4
RRAS
C19orf69
LOC150622
OCIAD2
HBEGF
P4HB
LILRA1
AGTR2
PCDH9
CYP27A1
SPI1
WIF1
APBB1
ELTD1
OLA1
GFRA2
PPIF
HYLS1
C6orf25
TNFSF13
RAB8B
KIAA0907
LDHA
DNAH14
ERO1L
TLR4
DDX11
NEGR1
HSPB8
ABCG2
APOA1
RAB26
COLEC12
ESRP1
EIF3B
CILP2
PARP1
PYCRL
FER1L4
ZMYND19
BOP1
UBE2S
LOH3CR2A
CCDC21
NEK7
CD68
DOCK11
ZNF643
CA9
RAB11FIP1
C10orf128
EPT1
PAPSS2
SLC2A5
CXCR2
DARS2
TRPC3
SYNM
CEP72
PRR11
GPR19
CXCR1
CEACAM8
CTDSPL
LIMCH1
DKK2
FANCG
RNF144B
C1orf150
HOXA5
KBTBD10
ITIH3
CCDC54
OR7E37P
SCN1A
AKAP13
HIST1H2AM
MRTO4
MYO7B
TMEM220
APOB48R
LHFPL3
IL17D
ADCK5
SLC31A2
MCM7
KIF4B
CLCN2
HMBS
GARS
PLLP
SORD
CENPO
NR4A3
NTRK3
AHNAK
C7orf70
SFTA1P
PLXNB3
GIPC2
RADIL
RBP4
TMEM184A
LRCH1
CABYR
AG2
TRAF4
RAC3
LPHN2
DNMT3A
SCN2B
WASF3
FANCB
FAM105A
SHANK3
PCNA
C11orf80
MS4A2
CELSR3
GIPC3
NMU
ADAMTS1
IL33
PKIG
PLEK2
C10orf32
RALGPS2
GUCY1A2
SNX30
SOX4
RPGR
TMEM79
GYLTL1B
TMEM139
C1orf106
LOC100302650
GEN1
CRTAC1
PTGIR
ZNF423
NUP155
ARHGAP11B
CYP27B1
ZNF695
AQP4
LRRC70
NSUN2
MYOZ1
TH1L
MAST1
PILRA
HSF2BP
NES
SLC12A4
SPAG4
XDH
FRMD4B
HSPB7
MTHFD2
CCDC86
KIAA1328
C1orf129
DDX39
TRAK2
DLG5
CSF3
ABCA3
APBB2
RAPGEF2
FBXL19
CPAMD8
FLVCR2
C1orf87
SPTAN1
CABLES2
RDX
ATAD3A
CLEC12A
CXCL16
ODAM
CCDC64
INCENP
ARAP3
SLC7A7
HIST1H2BD
FILIP1
FAM167A
C8orf30A
ARHGEF10
DSP
CPOX
RHBDL1
LAMB2
TBX5
CKAP2
STXBP6
CARD16
C7orf41
CEACAM21
SNX22
ZNF385B
RAB11FIP2
TCF3
DUS1L
IQSEC1
L1TD1
B3GNT4
GPC5
SFRP5
VIM
BOLA2
PARD6B
TCTEX1D1
SLCO2A1
SIK2
SORBS3
PRMT3
PROS1
AIMP2
PMP22
LIFR
FCN1
CCDC102B
LPAR2
SEMA3B
MOCS1
SAC3D1
ABCA6
ZFP64
SLC25A13
ASNS
MARVELD3
C17orf103
SH3GL3
RFX2
PODXL
N4BP2L1
SYNJ2
TTYH3
DHH
C19orf40
ALDH2
CXCL2
KCNE1
CGREF1
RAE1
TAPT1
C20orf24
ARHGAP29
C1orf115
KIAA1683
SMAD7
ABLIM3
ATOH8
SH2D1B
PPIL1
GSG1L
VARS
RPL39L
CCT6A
KIAA0427
BMP8A
GBP7
SRPRB
CCDC58
ZMYND15
EFEMP1
HECW2
GPR115
HLX
EIF4E3
RILP
FAM189B
DARC
MRM1
FIBIN
MAPK4
GPI
SHFM1
FAT3
HK3
RSPO4
PKM2
SSTR4
DSN1
PTCD1
GPR123
HPRT1
P2RX2
NR4A1
DNMT3B
FAT4
MAGI1
BEST1
TNFRSF18
PCDHGB7
CX3CR1
FXYD6
CD33
SIGLEC6
CAD
SAMHD1
MAP3K15
SYNE1
DISP1
LOC100128191
LOC100131726
ID4
LST1
SMTNL2
?|729884
RFC5
NPNT
PRKCH
AP1S1
RHBDL2
FGD4
GPRIN2
GGTA1
NEBL
GSTA3
RBMS3
TCP11L2
CLIC3
TYROBP
ST14
CNFN
LOC401093
ZC3H12B
SYT12
DUOX1
S100A4
SULT1A1
CETP
KIF18A
LTA4H
KCNJ8
MAB21L2
SEMA4B
UNG
GNPNAT1
ACSS3
GALNT14
BAIAP2L1
C8orf85
EDN3
SMAD9
LIN7A
FGD3
ZHX3
AGAP11
KIF20B
SPRY4
RGS22
MAP1LC3C
BCL2L12
CELF2
C15orf26
HPDL
MRPL36
ZNF692
DNAJB11
THOC3
C12orf11
RANBP1
LOC283392
APH1B
C1orf182
GTF2IRD1
RAG1AP1
PITX2
CKAP4
TTC28
ITPKA
GGTLC1
MACF1
ADAMTS14
ITGA10
TPK1
RASSF2
LOC642846
CDKL1
GRID1
HS6ST2
TTF2
HPGDS
C10orf25
KIAA1274
FAM83H
GJA5
RPL23AP32
NFIX
GPR116
OVOL1
GPC2
ARRB1
PDGFB
SLC27A6
IDH2
LOC339524
PRKG2
GJC2
EDN1
NUDT1
PREX1
DBF4B
SLC22A10
ABCB1
MEMO1
EPM2A
ADAM12
NOP16
FBXO22OS
ETS1
ORC5L
VIP
FPR1
PLEKHH2
EXD1
GPR133
NXPH4
NKPD1
TCF19
AHCY
C4orf31
XPR1
FGF2
PDCD6
PCDHGA12
BTK
MAG
LYSMD1
UACA
TLR8
FBP1
SFTPD
PTGDS
CAMK2A
LOC100287718
SH2B3
REPS2
CYR61
SIGLEC16
TNFRSF21
CBX2
SEPP1
PLEKHG6
AURKAPS1
PTGER4
PPAPDC1A
PRDX4
MID1IP1
KRT27
ADCYAP1R1
NRGN
C13orf34
TWF1
SOX12
SLC15A3
SRRM3
PGM5P2
KCTD16
MAOB
SLCO2B1
FAM13B
B3GNT1
CACNB4
GRAMD2
ABHD6
ALPP
MTFR1
TNS3
DRAM1
MNDA
SOX7
ZNF217
SSH2
PGAM5
ARHGEF16
PLEKHA8
AOX1
MFI2
ZCCHC24
TM7SF4
RGS13
KIAA0087
ACTL6A
BMP2
ARHGAP30
NR2C2AP
MAGI3
MME
B3GNT3
PAQR5
DUSP9
SLC16A11
C10orf10
BIK
SLC25A25
PSRC1
MTL5
MS4A14
CASKIN1
G6PC2
ABCB6
MTP18
FAM54A
CITED2
EPB41L2
C1QA
C9orf5
RPL36A
NME4
GAB2
PRKG1
CTNNAL1
DHX34
IL1RL2
C4orf32
C4orf38
DHRS13
SLC35A1
RUVBL1
SRPX
TSPAN12
TMOD1
TRPC2
AP1S2
LIG1
RASSF3
TARS
PC
LILRA6
CDK4
C15orf23
CENPN
PPM1M
PRAME
KLF13
RASSF8
FKBP4
PABPC1
PSMD11
C17orf87
LNX2
XPOT
RMI1
RTKN
LILRB3
IL7R
SIX1
PROM2
RAB40A
SOX18
SFTPA1
LOC339674
LILRA2
DCUN1D5
GTPBP3
MAP3K8
POP7
C8orf76
SYNPO2
TLN1
SYNC
GANC
C5orf4
CHAF1A
RFC2
APOL3
CDK5R1
TERT
C11orf21
SIGLEC5
TSKU
LOC145820
TMEM146
CADM1
FRMD4A
C6orf105
LAGE3
HSDL2
KCNJ5
LMNB2
TMEM232
TMED3
EXOSC4
C14orf49
UCK2
SNRPD1
RD3
SHE
SHOX2
INCA1
RASGRP2
PFDN2
FAM101B
ASAH1
PTTG3P
C2CD4A
CCDC13
XRCC3
MSH2
FAM180B
C7orf16
SGMS2
NGEF
RCOR2
RTN1
IL5RA
ALDH1A2
FAM23A
GEMIN8P4
SOD3
EMILIN2
C6orf103
MRPS12
C5orf53
MYOZ3
DDO
GRTP1
PLCE1
CYS1
FBXO41
CHI3L2
GEMIN6
C8orf34
CARD8
AQP11
ADAM29
NDUFS6
GLRX3
VGLL3
ANKRD22
ACSL4
C10orf107
ZNF331
COL1A1
C3orf67
F2RL3
C11orf84
CDC7
L2HGDH
OR51E1
CDH3
ARNTL2
C10orf72
FOXO4
STX2
SEC14L1
POP1
STEAP1
RGS5
LY86
SFTPA2
C1QB
C1orf38
VASH1
KIAA1024
C21orf34
C7orf23
CYB5A
SORT1
C11orf66
ODF3L1
PTGFR
HRCT1
PRELP
LAMC3
TBC1D7
USP12
TMEM48
CYP2U1
TMEM164
TNFAIP8L3
MFAP3L
ARHGAP24
MYO1B
CNKSR2
SLC39A11
MRPL15
MRAS
ECM2
ZC3HAV1L
ACSM5
KCNAB2
COL29A1
MRPL24
KLRF1
BRSK1
NET1
ZNF138
APLN
CCDC138
EHD2
LSR
GAD1
PCOLCE2
E2F1
COL4A3
DCDC2
THRA
COL7A1
WWC3
BRCA1
PIK3R5
RNF122
ABCB9
C7orf47
THBS2
C5orf41
CCHCR1
MRPS30
PER1
HYOU1
RPH3A
COL13A1
SH3BGRL
DGCR5
ZP3
H1F0
DCDC2B
MANF
TSPAN4
C1orf186
C1orf158
ESPN
DAB2
FOXP3
CYGB
IFT57
TMEM212
SEC61A2
ETV1
SCGB1A1
SNHG4
PTGFRN
XAGE2
JAM3
ENTPD7
IKBKE
VTN
GALNTL4
C12orf66
CDH24
NCAPD2
BOLA3
DOCK8
C1orf92
VWA3A
ITPRIP
ZNF781
GATA5
PZP
NR5A2
VSIG2
CTGF
DOCK9
RHBDD3
RPUSD1
ABCC9
SLC9A3R2
LOC25845
TOMM40
CMA1
HOXC13
C6orf145
MGC12982
LOC441204
PDCD5
WNT3A
MPP6
C18orf34
CENPW
C1orf220
TBX3
CCDC81
APOA1BP
EHD1
CYP24A1
JPH2
RP1
LRRC8C
MMP13
NOP56
NCRNA00092
C6
C4orf12
CAMK2N2
LOC647946
ARHGAP25
SLITRK2
ITPR1
PPARG
PRKCQ
TSPAN32
LOC148709
SYPL2
CTSO
S100A3
NKAIN1
TPSAB1
PCDHGC3
CDKL5
LRCH2
NUP37
FLRT3
RUNX1T1
KIR2DL3
SELENBP1
ATP6V1C2
THBD
PCDHGB6
STAC3
MPHOSPH9
PPIL6
CXCL13
BAIAP2L2
ADRA1D
FOS
TBXA2R
KREMEN2
PCDHA12
GALNTL1
IL11RA
NPY5R
HDHD3
SOCS2
CCDC147
GALNT7
TCTE1
WDR67
PEG3
C19orf35
LPXN
GPD1L
TNNI2
CPEB3
STK10
FAM184A
LYPD1
NEDD4L
MCM3
MRPS17
SERINC2
FAR2
BST1
TOX2
C2orf62
DVWA
C13orf30
DSG2
C14orf180
MYO1F
CSF3R
GNGT2
UBASH3B
C7
GFRA1
FCER1G
DHCR24
KCNK17
CDC14A
C17orf96
GAB3
KMO
MRPL13
MACROD2
C11orf83
MICALCL
GFI1B
ADCY8
TLL1
MYO9A
PPM1F
CASP5
LRRC48
C6orf59
SLC9A7
AKAP12
MC1R
KLF4
DAAM2
TARP
FLJ11235
BDNF
MAPRE2
WDR4
TTPA
ONECUT2
RARA
C20orf194
AQP9
GPR65
TTLL12
SULF1
KDELR3
NHLRC4
ELMOD1
CXorf41
ZBED2
FAM134B
TEKT3
ALPL
SIRPB2
MYO7A
WNT7A
PRIM2
GNG7
SCN8A
EGLN3
EFR3B
APOBEC3B
GMPS
HCN3
TSPAN6
CD300E
GPR44
C19orf38
RNF180
IFI30
FLVCR1
GNGT1
PXMP4
MAP6
CCDC65
FANCL
ACSBG1
TOP1MT
SOBP
CABLES1
EMP3
DLL4
CC2D2A
PRKCZ
GINS3
CTSL2
DNM3
EVI2B
RRM1
MYRIP
LYPD3
IGFL2
YBX2
ITGAL
DAPK1
TRIM45
NFKBIA
TBC1D9
SULT1A2
IGFALS
FAM180A
BCL2L10
PRKDC
SLC12A8
CTSH
IGF2BP3
TPSB2
SLC18A2
PRICKLE3
REV3L
ANKRD44
SLA
PLA2G5
MSH6
EIF4EBP1
KLF15
C14orf86
PION
CYBB
RAET1K
ACSL1
C2orf77
KISS1R
ZNF485
DIO2
RNF182
TTN
BDH1
TXNDC17
FAM158A
ACR
C1orf31
PODXL2
ATP10A
CSE1L
REEP1
WDR63
TMEM206
C19orf26
NCKAP1L
KLF10
CXCL3
MAFF
CHRNB4
DNAH9
C6orf118
RNF125
KCNRG
ZNF107
CPA3
C5orf32
LOC728554
SPATA4
UQCRHL
KRTAP4-1
SERTAD1
MPDZ
C2
CPXM1
DUSP26
PROK2
CCL14-CCL15
ALS2CR12
RANGAP1
ARTN
GPR87
SNRPB
WWC1
SLC15A2
RNASE4
CD160
PLA1A
GLP2R
ARAP2
RSPH4A
TSC22D1
BTG2
MATN3
WDR16
PTS
PDZRN4
NCAPD3
LYL1
CD244
C9orf171
FAM131C
RPS6KA2
MGC87042
TTC29
CCDC68
RAPGEF5
MSRA
EBF1
NFAM1
TMEM63C
C2orf73
LAMA4
PVRL1
PRDM5
LAT2
UNC13B
FCGR3B
WDR65
C5orf46
CCNO
MYLK
LOC284276
KIR2DL1
IL23A
MGP
CNN1
CAMK2N1
SLC26A6
PTGES
IL6ST
ALDH3B2
CD37
LAPTM5
RCSD1
TPPP
CDK15
DNAH10
FCGR3A
LOC144571
ZIC2
TTLL10
IL22RA2
USP54
PTPRO
SLC8A1
PSPH
ESYT3
LRRN4
COL4A4
FCGRT
TNFSF11
THNSL1
ANKRD23
MMP28
GVIN1
KDR
PHOSPHO1
ZNF367
DNAI2
SLC19A1
LRRC33
ADORA2A
LOC388796
SIGLEC1
SLC6A8
DDR1
GBP4
FAM124A
CD69
SERPINH1
DMBX1
CNTFR
SC4MOL
C1orf183
CLEC6A
LAIR1
C15orf51
CNTN4
MMACHC
GPRC5A
CLEC4E
ELMO1
C17orf89
BPHL
SLC35F2
COL3A1
CDHR3
POLE
C10orf35
APOBEC4
LRRC19
RGN
H2AFZ
SEMA6A
EGR1
FGF18
SPNS2
CA2
LOC100144604
TIGD5
LRRC25
PPP1R16B
KCNA3
ABCG1
CAPN9
EML1
NHSL2
PRR7
MYH11
C6orf97
FAM60A
CYC1
DYNLRB2
ID2
GPRASP1
DCTPP1
PLAC1
GNG2
LSAMP
GRHL1
PARD3B
ACOT1
LRRC4B
SLC29A4
TEKT1
PPFIA4
UPB1
HOXA10
BTN3A3
HIST1H4J
C16orf54
TSC22D3
RHOBTB2
P2RX1
FAM181A
MAGED4
RIN3
ZFPM2
TXNIP
EGFL7
EFHB
PUSL1
C20orf46
HEYL
PAK6
PDE4C
C20orf56
FBXO45
FYCO1
COL17A1
MSH5
TMEM178
ATP13A4
LOC100132707
NCRNA00162
MYEOV
RSPH10B2
LAPTM4B
BDH2
PLCXD3
MGC72080
SPERT
IL16
SYP
C12orf56
RFC3
IGFBP3
C13orf38
NAALAD2
PAX9
TNFRSF25
LOC644538
LOC81691
PFKFB2
TUBA4B
HCST
DCN
TOPBP1
TNS4
CXCL12
C8orf77
CASC2
FAM179A
CPNE7
IL1F5
SUZ12P
PNPLA2
CNGA4
MT1A
PRF1
EGR2
AMOTL1
NETO1
TPD52
LIPA
ATF3
ITGA11
BTD
C6orf167
COL24A1
SNHG3
DRP2
C1orf168
SYNGR3
FAM38B
LRRC67
NR0B2
C1orf189
ROBO2
NR3C2
C10orf105
CFTR
MORN5
SPATA18
P2RY12
ODZ4
GALC
TMEM170B
SLC6A12
MLC1
FAM49A
CERCAM
FBXL6
DDN
KCNMB3
SLC16A12
PERP
ALDH3B1
LOC100190938
KRT16
C8orf79
GAS7
LBX2
TNFAIP8L2
HSD17B13
P2RX7
GPSM2
SLC16A6
IRX1
DNASE1
NR2F1
C11orf88
LOC257358
CST4
LOC644165
PTGIS
CCND3
WFDC12
C5orf56
PLAU
PGC
MS4A4A
CTSG
ALPK2
WFDC6
HLF
SPATS1
HIST1H3D
AKAP5
TMEM171
C1orf65
AXL
ABCA10
STAT5A
SMOX
HSPC159
HIST1H2BG
APCDD1L
DBN1
NDRG2
TCTEX1D4
ECT2L
CCDC108
KIAA1529
CTSS
C4orf22
SPINT2
AMIGO1
IFLTD1
DTX2
RGL1
FAM188B
ACN9
BARX1
FKBP11
LRP8
KIFC2
C21orf125
ACOT11
TREML1
MEGF11
NUDT8
TLCD1
FOXP1
FAM155B
RHBG
PRPF40B
SHC3
C2orf48
C9orf24
IL11
PABPC1L
C4orf21
RNASE1
SRGN
LCP1
?|90288
CLIC2
AMOTL2
HLA-DOA
GGTLC2
GMDS
LOC92659
PPP2R2C
MAL
GPR162
CHAC2
TSTA3
CYP2F1
PGLYRP4
P2RY6
DYSF
IL6R
ZFYVE9
HVCN1
TGM2
APOH
C6orf134
GPR56
DNAH12
APOA5
FERMT3
TUBA1A
LBH
NLRP12
DUSP8
DLL3
C2orf58
GABARAPL1
GJB6
IL18R1
TLL2
CKS2
ATP2A1
PACRG
TMOD2
UCN2
FLJ42875
RAPGEF3
DOCK2
PMAIP1
C20orf85
ARHGEF17
GOLM1
RFTN1
ICAM4
CHIA
SNRPG
MEOX2
GRHL2
ANO7
UNC13D
DTHD1
AZU1
C16orf86
DEPDC7
C1orf194
EPB41L3
GNG4
PKDCC
FCRL6
C20orf26
DPCR1
GPRIN3
STAB2
HRC
FAM83F
MYLK3
TMEM2
TRPC6
PLA2G4C
HLA-DPA1
MEST
ZBTB12
ATAD3B
ROPN1L
STK39
DCHS1
S100A2
HMGA2
CD53
HCK
HSD17B1
SAMD10
DOK6
PABPC5
LOC134466
B3GALT2
ZMYND10
SCEL
SOCS3
TIGD1
COBL
IBSP
NHSL1
B4GALT4
HLA-DPB1
SGCE
JUP
SNTN
RAB40AL
CD163
ABHD11
FAM70B
PCDHGA2
CEACAM3
AKAP14
GRM3
PRRG1
WNK2
FILIP1L
CCL24
C3orf26
PIK3R1
SKP2
PCDHGA5
GUCY1A3
FAM63B
MCM5
MSN
FREM1
KCNB1
GSDMC
ANO5
HGF
PCDHA3
RRAD
EFHA2
C22orf15
GNMT
ARMCX1
CHPF
ZDHHC15
PRICKLE1
C1orf173
RERGL
CCL16
SYDE2
KIF26A
C1orf230
PHF17
SPAG8
FGD2
CNR1
COL5A2
ANK2
FAM82A1
WNT3
SIGLEC7
SLC1A4
MRPL47
NEK5
RGS18
IRAK3
TTC16
CRTAM
REN
BIN2
KCNH6
KIR2DS4
HIST1H2BH
SPHKAP
SIRPA
C1orf114
TTC39C
C1orf141
POLB
IL6
USP44
NKD1
TSPAN13
CKMT1B
SYT7
SIGLEC9
HIST2H4A
COX6B2
CAPN11
ZCWPW2
HLA-DRA
ZFP2
FHL2
OTUB2
NPY1R
PCDHGA6
MAK
HPCA
C1orf213
IRF8
SESTD1
DUSP5P
SLC6A20
HRASLS5
TCEAL7
JAK2
TDRD10
DUOXA1
ZNF536
MSTO2P
PDE3B
WISP1
FAM47E
DOK7
DYDC1
SLCO4C1
FSTL3
STAP2
MMP3
RGS9BP
TSPAN18
TMEM106C
PLCL2
TMEM14A
PCDH10
SRPK3
WDR38
DLX6
MGLL
EPB41L4A
ALOXE3
PLOD2
CD55
BARX2
CTNND2
FCER1A
HNF4G
FHDC1
FNIP2
GUCA1A
EPHB3
RHOB
MEF2C
MFAP2
OLAH
GCSH
DCC
NKX3-2
MYL4
DPT
LHX2
CCDC152
CD4
NETO2
COCH
IER5L
PGF
PGM2L1
GCNT4
CDHR4
LRRN4CL
LOC400940
ANXA6
ARL9
CLEC4D
GAL
EPHB2
PRDM16
C8orf39
AKR1B10
HSD17B11
NLRP3
KCNJ15
WDR78
ZDHHC14
SLC44A5
P4HA3
FGF14
ATP8A1
LYZ
FLJ26850
MPP1
SCNN1G
RPL22L1
C7orf10
MRGPRF
DQX1
HIST1H1E
NCF1
FAP
ARRDC4
PTPRG
KLHDC1
CYSLTR1
MMP9
PIK3IP1
CD300LB
JUN
YSK4
LRRC50
SLC16A5
AK7
SFRS13B
ADAM33
MAGI2
AKAP7
ZC3H12C
FCGR1B
PRDM12
LASS6
FAM162A
HOMER3
DKFZp779M0652
PRTG
ENPP2
SLC7A11
CAPSL
FOXH1
IL1R1
RGS20
GRAP
PLK3
BANK1
FGF7
C21orf62
FAM19A2
DLX5
WDR69
MFRP
HRASLS
NINJ2
CYP4V2
C1orf21
ZNF763
UBTD1
RGS17
DEPDC4
BMP5
CDKN1C
GCHFR
DNAH7
PSMD2
AIF1
PSMC3IP
RCAN2
FBL
SAMD4A
SEC14L4
TWIST1
LOC653653
C3orf15
GPR20
DNAI1
TMEM190
PHLDA2
VWA3B
ITGAM
TREM1
DNAH6
RYR2
FEZF1
TMEM213
CECR1
C1QC
NCRNA00115
APOC1
PRSS53
HIST1H2BO
SOX5
PANX2
SCRIB
C9orf84
PAR-SN
SNORD1C
RFTN2
FAM92B
C10orf79
PPP1R12B
SLC6A16
SLC6A10P
RRP7B
CKMT1A
SPINLW1
LRP2
LTBP2
CCR1
TBXAS1
IFT140
C5orf49
ANKRD13B
ABCC6
WASF1
DLEU1
STOML3
KRT80
CDH23
GAN
OSR1
LOC256880
C12orf70
PSAPL1
FBXO5
P2RY13
C6orf147
PROC
LOC100131551
BRCA2
DAB2IP
ACTG2
BCL2A1
GABRA3
SELE
AXIN2
JAZF1
PI15
C21orf128
RSPH9
ANKRD34C
NHS
ICAM1
PNCK
PHLDB3
KIF6
KANK4
HBD
LAMA2
C3orf42
LONRF3
DNAJC22
HIST1H2AG
SYN2
KLHL32
PRKD1
GAS2L2
AKR1B15
KRT15
BCHE
IL20RB
RERG
ALOX15B
HLA-DRB1
LOC100272217
CCDC37
RUNX2
LOC150197
CAPN3
WAS
RBL1
SERPINB6
CSF2RB
SASH3
HIF3A
CCDC42B
SYDE1
TSPAN7
B2M
ITGAX
LRP1
C17orf108
FAM65B
FZD5
SFN
TFAP2C
KLHL17
DMRTA2
HOXC11
SMC4
ZCCHC5
NUP62CL
ZBED3
GCAT
PPM1K
MPEG1
NRN1L
TCTE3
FCGR2A
RAB37
C2orf27A
IGLON5
LDLRAD1
CLEC9A
HIST1H1D
TTC25
CEACAM4
C14orf33
PRSSL1
TNFSF12-TNFSF13
C1orf116
RAB3B
MAP7D2
LRFN4
FOLR1
CACNG6
HIST2H2AA3
FOXE1
DDR2
PARVG
CD47
C5orf23
HIST1H2AE
SPATA13
GYG2
PCDHAC2
CNTD2
FAM154B
RBPMS
STMN1
PCDHGA3
PTPRN2
HTR3A
ZBBX
TLR7
TRIM22
LRRTM4
DMBT1
FAM83B
CD74
COQ3
KLRD1
CAPS2
CYP4A11
PLAGL1
CRB1
AGPAT4
PTPRC
PDZRN3
GBA3
MYOM2
TMEM117
GJB3
HMGCS2
TBX21
HDC
MOBKL2B
ITGA1
SLFN11
SLC9A3R1
RAB27A
ZNF442
TMEM125
CRHBP
FRMD5
RIC3
LOC121838
CPT1B
PAQR8
GNB3
DGKA
CPM
STEAP4
KNDC1
CTSW
FOXD3
APOC4
LOC285830
SERPINB5
TMSL3
MAGED4B
MATK
MAN1A1
DACT3
CMKLR1
SOSTDC1
PRB3
SPDYA
TFEC
SLC24A2
C6orf165
TTLL6
ACAA2
ADRA1B
RELN
EDNRA
SGCD
HPD
TMIE
YPEL4
TET1
OSCP1
KIAA0754
MS4A8B
SPOCK1
CACNA1C
SLPI
SLC22A18AS
PPP2R3B
C6orf115
PSIMCT-1
CBFA2T3
SCGB3A1
GAPT
RSRC1
PLIN5
IQUB
ABI3
HPGD
PCDHGA9
SLC4A3
ETNK2
CCDC135
LOC286467
NSUN5P1
SLC2A3
ID3
C20orf200
FAM78A
HPR
MAN1C1
SCG5
KRT79
LOC285629
PFN2
CCDC46
CYP2B7P1
ZIC5
SNORA39
PTHLH
TYRP1
TRIM63
PRKCB
RGS7BP
PGCP
LRRC46
GIMAP2
PCDP1
SCAMP5
C8ORFK29
THSD4
NCRNA00189
C7orf68
FAM166B
SLC22A4
TRIM46
TPI1P2
WBSCR17
TMEM173
PTAFR
ARHGEF37
ADAMTS15
FCGR1A
ST3GAL6
TBC1D10C
SLC10A2
FITM1
SGIP1
DVL3
SLC15A1
DGCR9
PTX3
C15orf48
GP6
ADAMDEC1
CACNA1D
IL4I1
CARD6
PHYHD1
VPS37D
NAALADL1
AR
TRPM8
NFATC1
BARD1
CRH
HECW1
HIST2H3C
ARSH
MNX1
PODNL1
PRR5
USH1G
GPX2
ZNF365
ETS2
HOXC8
CCDC17
CYP2D7P1
IQGAP2
SLC22A3
MGAM
FOXA2
MYOM1
NME5
HLA-DRB5
ENPP4
RORA
SCN11A
WDR17
C15orf41
TGFB2
CYP21A2
C2orf55
RPLP0P2
CYP4Z2P
NKG7
AHCYL2
CDH10
CCL2
CLCN4
APBB1IP
RARRES2
FBN3
C4BPA
CCDC33
SIGLEC14
APLNR
BMP6
CASC1
HLA-DMA
SYT4
C1orf88
COL22A1
NCALD
LY6D
FEZ1
DLX6AS
POU6F2
MIA2
PTCHD1
TTYH1
FADS3
IFITM2
PPM1J
PRSS3
GJD3
C1orf192
VMO1
CHAC1
ARHGAP39
SATB1
SYT11
B4GALNT1
VSIG10
C15orf52
PADI1
GLRX
ITGB4
SLC4A4
DNAJC5B
RIMS4
KRT4
TIGD3
TNFRSF1B
GJA9
CSF1
PTPLA
PKD2L1
RGS16
ELANE
PGLYRP3
MMP14
HOXC10
BTNL3
KCNQ1
TMEM52
TIMP2
CCDC60
SCNN1B
GGH
HOXB9
ARMC4
CDKL2
SHROOM3
LINGO1
HOXC9
IL12RB1
OGDHL
TMPRSS2
GADL1
PPARGC1A
ZNF474
NCR1
TCF4
FSD1
TNFRSF13C
SEMA3E
WDFY4
ANPEP
C8orf51
SLC7A1
C17orf72
SUMO1P1
PARK2
SIAH2
NRG2
RSPH1
TEKT2
CHPT1
C20orf132
ONECUT1
MYO1A
ID2B
CRIP1
PLAC8
SLC24A3
CLDN11
DCST2
MESTIT1
GALNT13
COL5A1
PRIM1
KRT6A
SIX2
PAG1
WNT2
ROS1
RFX8
RNFT2
NR4A2
MEX3B
TLR2
CCDC39
TLR3
LPPR3
EYA4
C9orf117
UCHL1
SRRM5
HAS1
GP5
NFIA
FCGR1C
SRPX2
SERP2
POU4F1
EFEMP2
FAM81B
LCTL
ZNF204P
USP2
PRDM6
LOC344595
RGAG4
MESP2
VWA5B1
RGS2
ZC4H2
LPPR4
TMEM158
IFIT2
TTBK1
EEF1A2
IL31RA
HMCN1
LY6K
DSCAML1
CASP1
GCLC
EFCAB6
C3AR1
TXNDC6
FOXRED2
EGR3
LRDD
SYCE2
ANK3
SPAG6
PNMT
MAML2
HIP1
CD86
TFPI
SDC4
CXCL14
PPEF1
SLMO1
SYN3
GRAPL
ITGA9
THY1
CCDC96
IGSF6
UGDH
TECTA
SAMD14
TGFB1I1
ENPP6
TUFT1
TEKT4
TTLL7
C3orf36
DMD
FKBP1B
KIAA0513
DERL3
PDE7B
TBC1D2
AKAP6
CDX1
TIPARP
HOPX
FANCE
NSUN5P2
ACSM1
OASL
C16orf89
IL13
PCDH20
NPW
ZNF804A
EFCAB1
MMP23B
HIST1H2BL
LILRB2
FAM171A2
TDRD5
IL1F9
IL34
HES6
PDCD1LG2
NOS1
ITIH5L
NCF4
LRRIQ1
HIST1H3H
GPSM3
WSCD1
EN2
C2orf54
NME1-NME2
DPYD
TM4SF18
ANG
FES
HSD11B1
NFASC
STON1
MAOA
MYH15
DLEU2
NFKBIZ
TSPAN2
BEND6
PCDH11X
LOC100144603
KBTBD8
SERPINA1
ABCC5
LEPREL1
LCP2
RENBP
CACNG4
GRAP2
NEK10
HOXC6
EDARADD
CYP27C1
SLC1A2
C3orf21
IKZF1
FAM164C
KCNK12
KLK6
BNIP3
HOXD11
MBL1P
AKR7A3
NCRNA00087
NDN
C1orf130
MLLT11
KIF19
KIAA1377
FRMPD1
SCTR
JUNB
KIAA0114
LOC645166
KLRG1
SCGB3A2
SLC34A2
SCARNA12
WDR76
HIST1H2BF
TRIB3
ADAMTSL2
TMEM35
SFTPB
C6orf217
ZBTB46
UBA7
CLEC12B
SAMD5
SLC4A11
SYT14
ATP8A2
DUSP13
SLC5A8
PACSIN1
MCAM
PDLIM3
SPATA6
CORIN
DNAJB4
DIO3OS
C10orf91
PDE4D
SULT1B1
SPON1
DYDC2
CLEC4F
RPSAP52
SP8
LHX6
ZNF677
HOXA4
IFFO1
C2orf39
SLC22A20
FADS6
FBLN1
LGALS12
PCDHGA11
GMPR
PRTFDC1
PIGR
FLRT1
FAM183A
GSDMB
MEIS1
SNX10
GLT1D1
LILRB1
C9orf66
ENKUR
RAPGEFL1
DNALI1
IRF6
ARL11
FAM174B
KLC3
PLXDC2
MMP10
SMC1B
TRIB1
HOXB13
CCL15
HAPLN3
EPHX4
FGFBP2
SLC40A1
FOXF2
IL10RA
LOC389791
KRT6C
CPVL
TXK
FAM198A
ZNF660
NPC2
GPR124
IGF2BP1
C9orf150
NAP1L5
CDH13
HIC1
DOK3
THRB
FOXI3
PM20D1
PLIN2
APOC2
TTLL9
IL17RE
MMP24
ATG9B
ZNF521
KRT10
C16orf71
BAI2
VNN2
OR52N4
SDC2
LRRC52
C11orf63
SPRR1B
NAPSB
MYADML2
PLXND1
LHFPL5
ACRV1
TSPAN19
SLC5A12
ACCN2
HOXA11
EMP1
RNF43
P2RX6
PLCB2
KLHL6
HOXA13
SNAI3
SLC26A9
SLC2A14
DKFZp434J0226
ALS2CL
NRIP3
CLEC4A
PCSK2
PRRX2
CADM3
KLHL4
GCNT3
BEX5
GLIPR1L2
KCTD1
FHAD1
ADHFE1
FMNL1
CD1C
MDFI
SDC1
GPC3
HIST1H3B
ZNF597
PIGX
HAVCR2
NCS1
ANKS1B
VGF
TOX
ZPLD1
EFNB2
PDE4B
TBX15
FAM5C
VPREB3
PDE6A
STK31
NFIB
MGC2889
IFIT3
ARHGAP15
DYNC2H1
HIST1H2BE
HIST1H4H
MMP17
PLXNA2
NAT8L
SPEF1
HIST1H1B
NCRNA00152
NFATC2
C10orf11
NCCRP1
NAPSA
KCNA7
KIF24
HOXB7
DKK3
RIBC1
PALM
LOC440356
MUC15
KRT6B
SPRY2
GPR126
CRIP2
DLGAP2
DBNDD1
OPLAH
PIK3CG
VAMP5
ECEL1
CCDC89
CMAH
LHX9
PRCD
CCDC153
PTGDR
LCAT
NCF1C
GREM2
FBXL7
CXCL5
FAM40B
CLEC10A
CDK5R2
RTN4RL1
CCK
BTBD11
FGL2
ZNF608
TAGAP
NQO1
TMEM145
IRX2
HSPB1
FCAR
C5
TNNT2
NFE2L3
IL18RAP
IL1RAPL2
CISH
ETV5
DRD1
SFTA3
ABLIM1
PLEK
KRT78
RASL11A
CENPP
CXorf21
ARHGAP20
ANKRD58
UNC5C
TRPM2
ASPHD2
SORBS2
C6orf222
FAM132A
NCRNA00176
CD40LG
CBLN4
UGT2B4
TTC21A
CADM4
CNGB3
RORB
NCOA7
PNPLA7
C1QL1
PTGER2
LOC84740
C3orf57
HIST3H2A
ALOX12P2
RIMS2
DGKI
MAP6D1
HIST1H4E
TEX19
LRRC10B
S100A16
PTPRE
CARD9
STRC
HIST1H2BN
HLA-DMB
SEMA6D
ZDHHC19
MASP2
ZNF583
DPYS
AGR3
INA
FLJ12825
CLDN14
ICAM5
SPTLC3
PRUNE2
STXBP1
KIAA1751
IL27
OLIG1
DLX1
TNIK
AKT3
NCF1B
C1orf228
ZFP92
GRIN2D
B3GALNT1
FAM176A
EVI2A
CSGALNACT1
CCDC30
SPRED3
CR1
ITGB2
ADA
MARCH10
TMEM130
HLA-DQB1
ZNF835
ASPG
HIST1H3G
PRMT8
ENTPD8
SLCO1A2
KAZ
POSTN
LRRC4C
C9orf135
MYBPHL
AJAP1
KIF3C
LOC645323
KRT17
PDZD4
SNX20
CIB2
NBEAL1
TEX11
PPAPDC3
KIAA1614
WDR49
TGM5
SBK1
C11orf16
C2CD4D
AIM2
TMEM163
?|653553
GABRB2
MBIP
SDR16C5
GJA3
INSL3
C18orf16
HOTAIR
SLAMF9
MPO
GREB1
BHLHE41
CDK14
FLJ36777
MYO3B
KIR3DL2
MGAT4A
SERPINE2
ABCC11
HOXA11AS
ADAMTS9
GRIP1
INHA
C14orf50
C1orf51
LCN10
ISM2
HYDIN
TMEM108
ADAM28
CST6
LILRB5
TXN
DOK4
PCDHA10
KBTBD11
C12orf36
C9orf68
ARHGDIB
KIAA0748
NAV3
FKBP10
HEPHL1
MESP1
TMEM132D
MCHR1
LOC285548
UCA1
EPHA1
PLBD1
PLA2G12B
SLC17A9
TMEM231
C1QL4
PLN
C1orf61
FBP2
PIK3AP1
LMO3
KCNMB2
HCN2
ELN
SERPINA9
LRRC49
INHBE
CDON
CYP3A5
KCNQ5
KRT86
PPP1R14D
DTX4
KLRB1
PRDM13
RNF207
C16orf45
CCL26
SLCO1B3
PPP1R3G
HIST2H2AC
PTPRN
ELOVL4
IGSF1
HLA-DQA1
VWA5A
FNDC1
VTCN1
HOXA1
ZNF439
SYNGR4
SULT4A1
KCND2
MB
CYTL1
UNC5CL
RAET1L
GJB5
PADI3
PSD
NR2E1
DYX1C1
RNF128
RAD51AP2
PPYR1
TDRD9
SCRG1
SECTM1
TAF7L
TRIM67
NPDC1
HHIPL2
CDKN2B
MAGEA5
?|645851
MDH1B
ZNF704
BEND7
TACR1
EDA2R
SLC16A8
GNA14
CDR1
ZNF582
FAM70A
RND1
EIF3C
CELSR2
CDH6
OSBPL6
MRVI1
CTF1
MGC14436
GREB1L
FAM26E
A2ML1
MCTP1
LHX5
ALOX15
NKD2
IL17RD
C10orf95
GAMT
BEX4
ADAMTS20
BCL11A
C6orf225
BTBD9
LRFN5
PCDHB4
FSCN1
TWIST2
SLC47A1
FCRL5
SAMD9L
SFTA2
GALNT5
TDO2
OR2B6
C11orf82
GPR85
CLUL1
C8orf12
LOXL2
CYP1A1
C16orf74
SCD5
MYO5C
AHNAK2
C3
TNFRSF19
DMP1
LYG1
EPYC
GABRQ
GJB4
AADAC
ELOVL2
SLC46A3
GABRR1
PMS2L11
C4orf49
B3GNT8
CRABP1
WFDC3
SH2D5
RHOD
JSRP1
ALOX12B
SAMSN1
KLRK1
C18orf1
CYFIP2
IVL
CUBN
SOX2
STK33
NRP1
CYSLTR2
HOXA2
LOC100132354
HSPA4L
ZNF662
LOC400891
RAB17
GZMH
SPEF2
XPNPEP2
TLE2
THBS1
C19orf77
B3GNT7
MLPH
MEF2B
LPCAT1
PRSS33
FRAS1
FAM24B
OLFML3
PLP1
TNNI3K
GRIN1
ANKLE1
TCN1
THSD7A
OCLN
C3orf70
ZNF471
CREG2
RUNDC3B
C2orf65
NFE2
FBXO15
ZNF280A
SLC5A1
RBM24
CWH43
PRSS50
RCN3
CD22
ST8SIA2
LOC154822
DIRAS3
RTBDN
HNMT
TMEM40
LOC254559
DMRT1
C1QTNF9
DUSP6
C19orf57
WTIP
CST7
PLA2G3
CYP2A6
COL9A3
EMX1
FAM57B
MIOX
DSEL
ATP11A
C10orf93
CCDC19
NME2P1
SHISA3
CKMT2
OIT3
ATOH7
CYP4Z1
C22orf41
CD247
IL20RA
PTPN13
HLA-DQA2
HOXD13
CCDC151
GRM4
SLC5A2
KCNN4
SLCO5A1
DPF1
SBSN
EDIL3
DDAH1
FAS
KCNJ10
SOHLH2
ISL2
TSNAXIP1
TTC22
LOC92973
CYP39A1
SNTG2
CLU
TUBB2A
SLC23A3
ACOX2
FAM110B
ZNF385D
NCRNA00173
FLJ40330
MMP25
RHCG
ARMC3
TRIM61
FCRL4
HNF1B
RNF112
INE2
MYO1G
HTR1F
KCNN2
NWD1
PCDHGB5
NCAM2
VEGFC
PPP4R4
SLAIN1
FRMPD2
CACNA1E
HLA-DRB6
SRRM4
IGSF11
ITIH2
MAGEA6
CYTIP
TMEM56
FAM155A
POU2AF1
UGT1A9
C2orf89
LRRC15
HPCAL4
UGT1A1
GPR34
MGC4473
PHACTR3
LGALS7
ZNF844
CACHD1
LOC90246
NPR3
HMOX1
DLEC1
CCR9
KRT75
TREM2
GGT1
LEF1
LRRC69
CSDC2
SOX15
NACAD
TNFRSF10D
TMEM119
DNASE1L2
C2orf84
ACY3
HIST1H2BJ
KIAA1875
HTR2C
KIF13B
PNMA2
LOC100130933
CHRM4
HORMAD1
RNF183
LRRTM2
SYT16
MXRA5
CD80
NKX6-1
ASPHD1
C8orf46
PODN
CALML3
GFOD1
KRT83
OR7E91P
CX3CL1
WDR72
ICOS
MAGEA3
SYT2
GHR
SORCS2
FMO5
PVRL3
TMPRSS11D
ENTPD2
PCSK9
BCO2
FAT2
GAP43
PPFIA3
SHANK2
WDR93
APBA2
CACNA1B
RIMKLA
VAX2
FMO3
PRSS27
KRT19
PLEKHB1
CYP2D6
EPDR1
KIAA1244
DLX2
PDLIM4
CELF5
LOC153328
KRT14
LGALS7B
WNT9A
HOXD10
SLC16A14
GZMM
FNDC4
CPEB1
SLC9A3
SGSM1
CDKN2A
C5orf38
LOC730101
LRRC3B
ELF5
FUT9
PMCH
ZMYND12
IGFL1
GPR84
SNED1
SLC6A11
DDIT4
PARM1
SMO
SCN3B
DNAH1
KLHL29
GOLGA7B
TRIM16L
DSG3
ADAMTS16
NPAS2
FOXL2
MFSD7
RSPO3
GPR37L1
ENAM
CIITA
C12orf63
EPHX2
KIAA1486
NRN1
GCLM
KRTCAP3
GLOD5
C11orf41
CAPN14
CD226
DNM1
TULP1
CCL21
CSMD2
LOC100133985
PCDHB7
GUCY1B2
RNF222
ZNF540
XKR9
VNN3
UGT1A3
NPSR1
MECOM
SERPINB4
FAM101A
FAM107B
LOC100133161
ARHGAP33
ASAH2B
TUBB4
DLK2
EFCAB10
KCP
PLA2G16
S100A12
SLC16A4
LGI2
NOX4
IL7
CBR3
RUFY4
CCL4
KIRREL2
HSPB3
CLC
LOC642587
AMHR2
STS
PCSK1
FAM149A
DSC2
ZNF578
EDA
CRYGN
SEC14L2
CXorf57
SOX11
PRSS22
SERPINI2
MDGA1
LEMD1
ADAM32
SHH
SLC16A9
AQP7
C3orf72
TNNT1
KRT3
TUBB2B
TCAM1P
WNT10B
PLCH2
REC8
ZNF280B
NCR3
TSPAN10
NTM
COL6A4P2
SALL1
KCNS1
AIF1L
C3orf16
FUT6
SETBP1
EPCAM
CAPS
DRD4
TTC18
NIPAL4
SPRR3
CACNB2
TBX6
HOXC5
CCL25
TRPV3
CCR8
CATSPER1
FAM83C
C6orf168
PTGER3
LOC648691
CRISP2
MAGEA9B
DNAJB3
KIF5A
FLNC
FABP3
SAMD3
ADAMTSL5
MEGF10
GLRA3
OMD
C2CD4B
RIMS3
CCND2
CD19
HOXD3
ENDOU
DBH
LTB4R2
C19orf45
ERC2
DNAJC12
C6orf123
CES1
BHLHA15
UNC93A
C22orf34
CGB2
SPRR1A
NPBWR1
PLA2G2F
KIAA1908
APOL4
PAQR6
PPP1R3C
KCNG1
ESPNP
HOXC4
SPRR2D
TRIM36
SLC5A7
RNASE10
SERPIND1
PCDH1
LASS3
SNORD116-20
ANKRD7
CSF2RA
VCX3A
BASP1
TRIM15
FLJ45445
KRT81
PCSK5
CAPN12
SLC26A10
MAPT
ENHO
KLKB1
SOX21
DMRT3
C2orf50
CCR2
PLA2G2A
FGF9
ZNF493
BNC2
SIK1
PCDHAC1
RAB38
TP73
MMEL1
AKR7L
HSF4
CHODL
PLEKHG4
ALPPL2
CAGE1
CCDC11
SYBU
SLITRK3
HAMP
CRYAB
CFHR3
ZMAT1
psiTPTE22
CABP7
PDX1
KRT32
C15orf59
CCL18
NKX2-1
ABCC6P2
TGFA
GALNTL2
CSF1R
MAPK10
RDH16
TLX2
IL1B
C6orf138
GHRL
BMP3
TMEM156
CES4
RSAD2
ANKRD34B
SRXN1
UBXN10
ACTL8
ZNF665
SNTB1
CACNA1H
NKX1-2
ILDR2
TEPP
PDIA2
KLK11
CEL
CLCA3P
FGF19
CYP26A1
PAR5
CGB7
CH25H
LCN12
KLK8
ELOVL6
PCDHGA4
HAP1
MAP2
FMO9P
IRX4
ZNF69
PALM3
PCDHGA10
FLT3
FOLR2
PTPRT
CXorf22
LMO1
NEB
PCDHGB4
ERP27
TMEM90B
CALML5
SLC6A15
C10orf55
C8orf4
PTPN22
UBE2QL1
RPH3AL
KRT74
ITGA2
KCNJ12
C7orf57
C17orf76
ADAMTS18
NIPAL1
MSI1
TMPRSS11F
MARK1
ZNF831
CNIH2
GPC1
GNLY
HRG
SLC16A1
MYCN
TMPRSS11A
LOC100233209
MED12L
MKRN3
PTPRD
RHCE
TRIM9
C8orf73
CCDC146
MT1L
GGT3P
AQP10
GLP1R
FOXE3
PKP2
TXLNB
EN1
TSHR
TRPA1
LILRA3
ADAM8
LOC96610
S100A7
NKAIN4
CD1E
CFI
ADSSL1
SERPINB7
DIO3
PRKAR2B
GALR2
NXPH1
CLDN1
UGT1A6
KCNK9
CGB
LOC554202
ST8SIA1
LOC440905
FJX1
ABCC6P1
KRT31
CD24
KRT34
CXorf61
EPHA8
FREM2
ADAM11
KC6
GDF5
CXorf59
KHDC1L
GPR64
LOC285419
CP
BCAM
PRR5-ARHGAP8
MT1E
SLC9A4
C11orf86
CCDC114
SLC4A8
CD274
TNFSF14
LGALS2
VAX1
C6orf141
UGT8
ACSM3
C14orf162
CDX2
C6orf126
FXYD4
CHRNA4
SLCO1B1
ATP2C2
MYCL1
C10orf99
CHN2
VIL1
GBX2
C4orf48
REEP2
DIRAS1
CEACAM7
HIST1H3E
C9orf152
IGFBP2
RARRES3
BCAN
SEPT3
ZNF727
GDNF
SLN
TPRXL
SIM2
EMR4P
CGN
CCNB3
GLYATL2
CRYM
ABCC8
DMRTC1B
COL14A1
SLC18A3
MT1H
MAGEA4
SP9
ITK
SRMS
MAGEA11
LRRC43
SNURF
WNT6
SIGLEC8
KRT9
SERPINB13
IL12RB2
SLC13A2
NGB
CCL17
C6orf15
WDR86
F13A1
SEZ6
KCND3
LPO
PCDHGA7
FUT3
ARNT2
IGFN1
SLC6A14
CCL7
PRSS1
RHOU
C14orf73
TREML2
THEM5
KCTD14
GALNT6
FAM178B
SDS
PAEP
SLC1A6
ALPK3
KLHDC8A
WDR66
GDPD2
FOXD1
MSLN
C20orf103
FOXI2
C4orf19
POU3F2
FETUB
VILL
CAPNS2
FLJ16779
LOC100216001
RGS11
TLX1
FGG
C4orf7
FTCD
C4A
KLHDC7B
SLC9A2
BAALC
COL21A1
GPR109A
ID1
PRAP1
FRZB
HAGHL
GCGR
ANXA8L2
DCAF12L2
SLC35F3
SOX2OT
ASRGL1
MIAT
LYPD6B
C12orf59
DDC
FGF5
GDA
RNASE7
DSC1
TBX18
NRXN3
PAX7
NALCN
PDPN
TAS1R3
PAH
ARG1
ECHDC3
SRD5A2
GLT25D2
KIAA1199
SLC6A17
FRMD6
HAND1
MAGEA1
COL1A2
TMPRSS3
LRRC6
C10orf90
IL2RA
ACTC1
C19orf51
SLC23A1
NCAM1
ACVR1C
CNTNAP2
NOTUM
REEP6
ALDH1A1
NNMT
SLC13A5
SUSD4
CSAG1
DPYSL4
TRIM31
S100A7A
PYHIN1
STXBP5L
CARD11
TNFSF8
WISP3
ANKRD20A3
PYY2
NKX2-5
TRIM17
IFNE
MAGEA2
PTGER1
THEG
GAL3ST2
UPK3BL
DAPL1
FZD9
LPPR1
CST2
PTGS2
LHFPL1
ST3GAL5
ANKRD45
NKAIN2
STON1-GTF2A1L
SEMA3D
PPP1R9A
PTPRR
VWDE
VWC2
BEX1
LEP
TMSB15A
CA8
CCDC154
SNCB
DMC1
CXCL17
ITGB6
GPR37
FMN1
PCP4
GRIN3B
ANXA10
PNMA3
IYD
HOXD4
TFF1
KIT
PRKCG
APOBEC2
PKP1
FMN2
ASCL2
HS3ST2
CSAG2
TNFRSF10C
POU3F1
DLX3
BTBD16
EML6
SYT5
SCUBE3
UMODL1
SPINK1
PKIA
HGFAC
GRIK2
NMUR2
KCNK1
HP
B3GNT6
PEG10
RASL10B
OR7A5
PAPL
C17orf99
DSG1
PTGR1
C1orf161
SPTBN5
TRY6
KIF1A
GPR172B
SCML4
LDHD
FMO1
IP6K3
CRISP3
GFAP
C1QL3
LOC284578
WBSCR28
RORC
PHEX
ITGA2B
SNORD116-4
PLXNC1
SPINK2
WIPF3
GPR50
PHLDB2
BRDT
PRSS12
KLK9
SNX31
ZBTB8B
DSC3
FAM163A
CLEC2L
UGT1A8
NPTX2
KIAA0802
AIM1L
C14orf34
MUC20
TGM1
FAM69C
GSC
SLC30A10
VGLL1
LTK
UCN3
ARL14
PENK
PCDHA13
CEACAM1
FAIM2
VSIG10L
CECR7
G0S2
SOHLH1
MAGEA12
FAM95B1
C17orf104
NRK
UGT1A7
CKM
SPRR2A
LIPH
KCNJ16
TEX101
CGB5
NLGN4X
BTC
TMEM200C
CAMK2B
NDRG4
FCRL1
AREG
SESN3
CLCNKB
AMY1A
CSAG3
CNGB1
DUOXA2
CHST9
FAM90A1
COMP
KCNH1
GBP6
HAVCR1
MUC1
SV2A
ZNF556
GAST
CYP4F11
CYP2A13
ABHD12B
ABCA17P
TPSD1
TMED6
VIPR2
ABP1
C18orf2
FAM71E2
EYA2
AMTN
MGC29506
C11orf92
FGFR2
DPEP1
SERPINA4
KLHL30
TKTL1
GABRG2
HAS2
C11orf70
PLCB4
EDN2
TLX3
IL17REL
CARD18
KCNN1
DDX43
SULT2B1
IQCA1
ADCY10
C17orf93
COL9A2
CHRNB2
UGT1A10
MAGEA10
KLHL14
SLC7A2
ENO3
AZGP1
C6orf223
RASGEF1A
SCML2
SDR9C7
RTDR1
FAM71F1
IFIT1
CLDN10
ASXL3
TP63
NR1H4
FCRLA
MAPK15
CXorf30
EPHA10
ITGB8
ALX1
YJEFN3
KRT77
DOK5
LIN28B
C12orf54
HLA-DQB2
GPT
C9orf169
PPP1R1B
DYNC1I1
PTPRZ1
TNIP3
CRCT1
ADARB2
NECAB2
ATP4A
TFAP2D
RUNDC3A
ATP6V0D2
TRAT1
MYBPC2
SLC39A2
CCDC78
TPD52L1
MAGEC1
SLC7A10
FAM133A
ZNF488
SCGB2A1
ORM1
CYP11A1
PLCH1
JAKMIP2
LRRC31
SPRR2F
RGS6
GABRG3
CILP
RGMA
SLC28A3
AHSG
FABP7
ABCC2
SUCNR1
MALL
SLC7A9
RPTN
ZIC1
CYP4X1
WNT10A
S100P
FFAR2
LCE1C
PDE3A
FBN2
PCDH7
JAKMIP3
KPRP
ADAM6
SALL3
IL22RA1
UBD
APOBEC1
LMX1B
TNNT3
SCUBE2
IGFL3
LGALS4
PVALB
OTX2
GLDC
BEAN
KLHDC7A
CATSPERB
LAMA3
NRG1
MAGEC2
GABRA5
SPRR2E
DDIT4L
STAR
FOLH1
ADH6
FAM25A
GJB1
LCE3D
COL11A2
CD79A
MAGEB2
ZIC4
FAM181B
PLA2G10
PNOC
ANKFN1
AFF2
ISL1
AQP5
PRODH
ADCY5
RNF186
NR5A1
NR0B1
CTSE
PSG4
CHGB
FBXL21
TRIM54
RIMS1
FOXJ1
GPR109B
CPA4
CA12
EGF
FBXO27
CDH16
ACSL5
CACNA1I
KCNH8
F2RL2
T
CNNM1
SPRR4
OLFM4
DPYSL5
SLC30A8
ELAVL2
ZNF750
MCOLN3
CALB1
CAPN8
CR2
LCE3E
AKR1C2
CDH17
TMTC1
WNT16
ALS2CR11
RGL3
CLCA4
LPHN3
ADRA2C
KCNH3
FAM84A
WNT11
ARHGEF38
FCRL2
PLAC2
PHGDH
KLK10
PCYT1B
SPTB
IGF2BP2
LONRF2
CSF2
SYT1
LY6G6C
GAS2
CALCB
COL2A1
CPNE4
CEACAM5
EPHB1
MPPED1
CTAG1B
NHLH2
VANGL2
SLC7A4
SERPINB3
APOB
NPC1L1
WBSCR26
SYT13
FAM153A
KRT7
SERPINB12
TG
ASTN1
TNFRSF17
CYP2W1
TNNI3
SFRP2
IL1F7
KCNK2
GOLT1A
TNC
FOXN1
SLC44A4
LCT
RTN4RL2
ELFN2
MUC13
CYP4F3
PI3
TINAG
MST1P9
BMPR1B
SPRR2G
FSTL5
EPHX3
KRT5
MUC2
SGK2
HHLA2
ZFHX4
CSMD1
TP53AIP1
CASP14
PRR15L
MYBPC1
ZMAT4
TMC5
KCNQ2
MYO18B
AP3B2
NLRP7
BNIPL
PCDH19
KRTDAP
PCDHA11
OTOP3
FGL1
GSTA2
HOXB8
NUDT11
SPRR2B
GLB1L3
SPRR2C
MUM1L1
PART1
ZFP42
REG1A
TFF2
POF1B
LOC440173
VIT
LAMA1
SAGE1
CLCA2
FABP5
BNC1
TRIM29
DNAH5
LRRC4
C16orf73
C20orf114
PON3
ANKS4B
EPS8L3
HPN
TMEM59L
IL1A
AQP3
IRX6
GGT6
MUCL1
ABCA4
KRT20
FGA
FAM177B
ABCA13
ADH7
GAGE4
SFRP1
SAA1
CTAG2
C20orf70
DPP4
UGT2B15
CEACAM6
GAGE12D
MUC4
PTH2R
GPR39
ORM2
KLK12
PPAN-P2RY11
UPK1B
SLC6A2
LGSN
USH1C
HR
TEX15
ADAM23
FAM3D
FSTL4
GAGE2D
NRXN1
TSPAN8
INSL4
PIP
B4GALNT2
FST
LCN2
UGT2A1
NEFL
DIRAS2
BMP7
ANXA8
GSTT1
MUC16
NELL1
CNTN1
PAGE2
TF
AKR1C1
SLC1A7
FGB
KLK7
CXCL6
EREG
CLDN6
KLK5
KRT13
KRT23
ADH1C
XAGE1D
